# Supplementary material for: Draft De Novo Transcriptome of the Rat Kangaroo Potorous tridactylus as a Tool for Cell Biology
Source: PLoS One. 2015 Aug 7;10(8):e0134738. doi: 10.1371/journal.pone.0134738 (PMC4529305; doi:10.1371/journal.pone.0134738)
Supplement: S1 File — cDNA sequences of Trinity assembled transcripts in FASTA format. (BZ2) [file pone.0134738.s001.bz2]

Archive with 1 entries (1 files):
- pone.0134738.s001
