# Supplementary material for: Draft De Novo Transcriptome of the Rat Kangaroo Potorous tridactylus as a Tool for Cell Biology
Source: PLoS One. 2015 Aug 7;10(8):e0134738. doi: 10.1371/journal.pone.0134738 (PMC4529305; doi:10.1371/journal.pone.0134738)
Supplement: S2 File — RSEM estimates of transcript isoform abundances in tab delimited format. See RSEM documentation for column descriptions. (BZ2) [file pone.0134738.s002.bz2]

Archive with 1 entries (1 files):
- pone.0134738.s002
