# Supplementary material for: Draft De Novo Transcriptome of the Rat Kangaroo Potorous tridactylus as a Tool for Cell Biology
Source: PLoS One. 2015 Aug 7;10(8):e0134738. doi: 10.1371/journal.pone.0134738 (PMC4529305; doi:10.1371/journal.pone.0134738)
Supplement: S2 File — RSEM estimates of transcript isoform abundances in tab delimited format. See RSEM documentation for column descriptions. (BZ2) [file pone.0134738.s002.bz2 › pone.0134738.s002]

transcript_id	gene_id	length	effective_length	expected_count	TPM	FPKM	IsoPct
comp0_c0_seq1	comp0_c0	281	205.25	0.00	0.00	0.00	0.00
comp100000_c0_seq1	comp100000_c0	651	574.94	10.00	0.24	0.11	100.00
comp100001_c0_seq1	comp100001_c0	902	825.94	14.00	0.23	0.11	100.00
comp100003_c0_seq1	comp100003_c0	286	210.21	7.00	0.45	0.21	100.00
comp100004_c0_seq1	comp100004_c0	654	577.94	11.00	0.26	0.12	100.00
comp100005_c0_seq1	comp100005_c0	398	321.97	6.00	0.25	0.12	100.00
comp100006_c0_seq1	comp100006_c0	717	640.94	16.00	0.34	0.16	100.00
comp100007_c0_seq1	comp100007_c0	559	482.95	8.00	0.22	0.10	100.00
comp100008_c0_seq1	comp100008_c0	1174	1097.94	18.00	0.22	0.10	100.00
comp100009_c0_seq1	comp100009_c0	368	291.99	6.00	0.28	0.13	100.00
comp10000_c0_seq1	comp10000_c0	823	746.94	20.00	0.36	0.17	100.00
comp100010_c0_seq1	comp100010_c0	492	415.95	7.00	0.23	0.11	100.00
comp100011_c0_seq1	comp100011_c0	219	144.25	0.00	0.00	0.00	0.00
comp100012_c0_seq1	comp100012_c0	720	643.94	10.00	0.21	0.10	100.00
comp100013_c0_seq1	comp100013_c0	636	559.94	8.00	0.19	0.09	100.00
comp100014_c0_seq1	comp100014_c0	596	519.94	15.00	0.39	0.18	100.00
comp100015_c0_seq1	comp100015_c0	334	258.02	4.00	0.21	0.10	100.00
comp100016_c0_seq1	comp100016_c0	535	458.95	8.00	0.24	0.11	100.00
comp100017_c0_seq1	comp100017_c0	212	137.46	4.00	0.39	0.18	100.00
comp100018_c0_seq1	comp100018_c0	927	850.94	17.00	0.27	0.13	100.00
comp100019_c0_seq1	comp100019_c0	757	680.94	10.00	0.20	0.09	100.00
comp10001_c0_seq1	comp10001_c0	682	605.94	8.00	0.18	0.08	100.00
comp100020_c0_seq1	comp100020_c0	277	201.28	2.00	0.13	0.06	100.00
comp100021_c0_seq1	comp100021_c0	225	150.10	3.00	0.27	0.13	100.00
comp100022_c0_seq1	comp100022_c0	238	162.81	0.00	0.00	0.00	0.00
comp100023_c0_seq1	comp100023_c0	688	611.94	14.00	0.31	0.14	100.00
comp100025_c0_seq1	comp100025_c0	323	247.05	6.00	0.33	0.15	100.00
comp100026_c0_seq1	comp100026_c0	886	809.94	20.00	0.33	0.16	100.00
comp100027_c0_seq1	comp100027_c0	416	339.96	6.00	0.24	0.11	100.00
comp100028_c0_seq1	comp100028_c0	404	327.97	3.00	0.12	0.06	100.00
comp100029_c0_seq1	comp100029_c0	371	294.98	6.00	0.28	0.13	100.00
comp10002_c0_seq1	comp10002_c0	278	202.27	6.00	0.40	0.19	100.00
comp100030_c0_seq1	comp100030_c0	384	307.98	6.00	0.26	0.12	100.00
comp100031_c0_seq1	comp100031_c0	459	382.96	13.00	0.46	0.21	100.00
comp100032_c0_seq1	comp100032_c0	313	237.07	1.00	0.06	0.03	100.00
comp100033_c0_seq1	comp100033_c0	732	655.94	12.00	0.25	0.11	100.00
comp100034_c0_seq1	comp100034_c0	361	284.99	4.00	0.19	0.09	100.00
comp100035_c0_seq1	comp100035_c0	467	390.95	6.00	0.21	0.10	100.00
comp100036_c0_seq1	comp100036_c0	381	304.98	6.00	0.27	0.12	100.00
comp100037_c0_seq1	comp100037_c0	302	226.12	7.00	0.42	0.19	100.00
comp100038_c0_seq1	comp100038_c0	421	344.96	12.00	0.47	0.22	100.00
comp100039_c0_seq1	comp100039_c0	697	620.94	7.00	0.15	0.07	100.00
comp10003_c0_seq1	comp10003_c0	279	203.26	7.00	0.47	0.22	100.00
comp100040_c0_seq1	comp100040_c0	1560	1483.94	28.00	0.26	0.12	100.00
comp100041_c0_seq1	comp100041_c0	395	318.97	4.00	0.17	0.08	100.00
comp100042_c0_seq1	comp100042_c0	347	271.01	5.00	0.25	0.12	100.00
comp100043_c0_seq1	comp100043_c0	261	185.45	5.00	0.36	0.17	100.00
comp100044_c0_seq1	comp100044_c0	413	336.97	9.00	0.36	0.17	100.00
comp100046_c0_seq1	comp100046_c0	278	202.27	4.00	0.27	0.12	100.00
comp100047_c0_seq1	comp100047_c0	290	214.18	7.00	0.44	0.21	100.00
comp100048_c0_seq1	comp100048_c0	395	318.97	5.00	0.21	0.10	100.00
comp100049_c0_seq1	comp100049_c0	456	379.96	11.00	0.39	0.18	100.00
comp10004_c0_seq1	comp10004_c0	354	278.00	5.00	0.24	0.11	84.79
comp10004_c0_seq2	comp10004_c0	386	309.98	1.00	0.04	0.02	15.21
comp100050_c0_seq1	comp100050_c0	388	311.98	8.00	0.35	0.16	100.00
comp100051_c0_seq1	comp100051_c0	444	367.96	5.00	0.18	0.09	100.00
comp100052_c0_seq1	comp100052_c0	575	498.94	8.00	0.22	0.10	100.00
comp100053_c0_seq1	comp100053_c0	339	263.02	8.00	0.41	0.19	100.00
comp100054_c0_seq1	comp100054_c0	435	358.96	7.00	0.26	0.12	100.00
comp100055_c0_seq1	comp100055_c0	651	574.94	12.00	0.28	0.13	100.00
comp100056_c0_seq1	comp100056_c0	687	610.94	7.00	0.15	0.07	100.00
comp100057_c0_seq1	comp100057_c0	293	217.17	4.00	0.25	0.12	100.00
comp100058_c0_seq1	comp100058_c0	690	613.94	10.00	0.22	0.10	100.00
comp100059_c0_seq1	comp100059_c0	365	288.99	6.00	0.28	0.13	100.00
comp10005_c0_seq1	comp10005_c0	929	852.94	21.00	0.33	0.15	100.00
comp100060_c0_seq1	comp100060_c0	205	130.68	3.00	0.31	0.14	100.00
comp100061_c0_seq1	comp100061_c0	236	160.85	6.00	0.50	0.23	100.00
comp100062_c0_seq1	comp100062_c0	310	234.08	4.00	0.23	0.11	100.00
comp100063_c0_seq1	comp100063_c0	294	218.16	7.00	0.43	0.20	100.00
comp100064_c0_seq1	comp100064_c0	257	181.50	1.00	0.07	0.03	100.00
comp100065_c0_seq1	comp100065_c0	345	269.01	5.00	0.25	0.12	100.00
comp100066_c0_seq1	comp100066_c0	313	237.07	2.00	0.11	0.05	100.00
comp100068_c0_seq1	comp100068_c0	576	499.94	8.00	0.22	0.10	100.00
comp100069_c0_seq1	comp100069_c0	524	447.95	10.00	0.30	0.14	100.00
comp10006_c0_seq1	comp10006_c0	585	508.94	9.00	0.24	0.11	100.00
comp100070_c0_seq1	comp100070_c0	413	336.97	9.00	0.36	0.17	100.00
comp100072_c0_seq1	comp100072_c0	293	217.17	6.00	0.37	0.17	100.00
comp100073_c0_seq1	comp100073_c0	227	152.05	7.00	0.62	0.29	100.00
comp100074_c0_seq1	comp100074_c0	332	256.03	6.00	0.32	0.15	100.00
comp100075_c0_seq1	comp100075_c0	491	414.95	11.00	0.36	0.17	100.00
comp100076_c0_seq1	comp100076_c0	285	209.22	7.00	0.45	0.21	100.00
comp100078_c0_seq1	comp100078_c0	298	222.14	1.00	0.06	0.03	100.00
comp100079_c0_seq1	comp100079_c0	596	519.94	8.00	0.21	0.10	100.00
comp10007_c0_seq1	comp10007_c0	1457	1380.94	16.72	0.16	0.08	48.70
comp10007_c0_seq2	comp10007_c0	1353	1276.94	16.28	0.17	0.08	51.30
comp100080_c0_seq1	comp100080_c0	375	298.98	6.50	0.29	0.14	100.00
comp100081_c0_seq1	comp100081_c0	387	310.98	5.00	0.22	0.10	100.00
comp100082_c0_seq1	comp100082_c0	377	300.98	9.00	0.40	0.19	100.00
comp100083_c0_seq1	comp100083_c0	272	196.33	3.00	0.21	0.10	100.00
comp100084_c0_seq1	comp100084_c0	331	255.03	3.00	0.16	0.07	100.00
comp100085_c0_seq1	comp100085_c0	1156	1079.94	26.00	0.33	0.15	100.00
comp100086_c0_seq1	comp100086_c0	381	304.98	7.00	0.31	0.14	100.00
comp100087_c0_seq1	comp100087_c0	338	262.02	7.00	0.36	0.17	100.00
comp100088_c0_seq1	comp100088_c0	269	193.36	10.00	0.70	0.32	100.00
comp100089_c0_seq1	comp100089_c0	368	291.99	3.00	0.14	0.06	100.00
comp10008_c0_seq1	comp10008_c0	599	522.94	13.00	0.34	0.16	100.00
comp100090_c0_seq1	comp100090_c0	557	480.95	13.00	0.37	0.17	100.00
comp100091_c0_seq1	comp100091_c0	308	232.09	4.00	0.23	0.11	100.00
comp100092_c0_seq1	comp100092_c0	320	244.05	7.00	0.39	0.18	100.00
comp100093_c0_seq1	comp100093_c0	535	458.95	8.00	0.24	0.11	100.00
comp100094_c0_seq1	comp100094_c0	1381	1304.94	21.00	0.22	0.10	100.00
comp100095_c0_seq1	comp100095_c0	357	281.00	7.00	0.34	0.16	100.00
comp100096_c0_seq1	comp100096_c0	547	470.95	5.00	0.14	0.07	100.00
comp100097_c0_seq1	comp100097_c0	553	476.95	14.00	0.40	0.18	100.00
comp100098_c0_seq1	comp100098_c0	282	206.24	5.00	0.33	0.15	100.00
comp100099_c0_seq1	comp100099_c0	569	492.95	11.00	0.30	0.14	100.00
comp10009_c0_seq1	comp10009_c0	610	533.94	9.00	0.23	0.11	100.00
comp1000_c0_seq1	comp1000_c0	299	223.13	3.00	0.18	0.08	100.00
comp100100_c0_seq1	comp100100_c0	776	699.94	19.00	0.37	0.17	100.00
comp100101_c0_seq1	comp100101_c0	913	836.94	17.00	0.27	0.13	100.00
comp100102_c0_seq1	comp100102_c0	408	331.97	7.00	0.29	0.13	100.00
comp100105_c0_seq1	comp100105_c0	424	347.96	6.00	0.23	0.11	100.00
comp100106_c0_seq1	comp100106_c0	552	475.95	4.00	0.11	0.05	100.00
comp100106_c1_seq1	comp100106_c1	436	359.96	5.00	0.19	0.09	100.00
comp100107_c0_seq1	comp100107_c0	617	540.94	9.00	0.23	0.10	100.00
comp100108_c0_seq1	comp100108_c0	529	452.95	7.00	0.21	0.10	100.00
comp100109_c0_seq1	comp100109_c0	660	583.94	17.00	0.39	0.18	100.00
comp10010_c0_seq1	comp10010_c0	776	699.94	18.00	0.35	0.16	100.00
comp100110_c0_seq1	comp100110_c0	513	436.95	10.00	0.31	0.14	100.00
comp100111_c0_seq1	comp100111_c0	261	185.45	7.00	0.51	0.24	100.00
comp100112_c0_seq1	comp100112_c0	640	563.94	12.00	0.29	0.13	100.00
comp100113_c0_seq1	comp100113_c0	613	536.94	13.00	0.33	0.15	100.00
comp100114_c0_seq1	comp100114_c0	476	399.95	7.00	0.24	0.11	100.00
comp100115_c0_seq1	comp100115_c0	836	759.94	20.00	0.36	0.17	100.00
comp100116_c0_seq1	comp100116_c0	348	272.00	4.00	0.20	0.09	100.00
comp100119_c0_seq1	comp100119_c0	289	213.19	7.00	0.44	0.21	100.00
comp10011_c0_seq1	comp10011_c0	470	393.95	0.00	0.00	0.00	0.00
comp10011_c0_seq2	comp10011_c0	1224	1147.94	25.00	0.29	0.14	100.00
comp100120_c0_seq1	comp100120_c0	497	420.95	9.00	0.29	0.13	100.00
comp100121_c0_seq1	comp100121_c0	316	240.06	10.00	0.56	0.26	100.00
comp100122_c0_seq1	comp100122_c0	341	265.01	3.00	0.15	0.07	100.00
comp100123_c0_seq1	comp100123_c0	377	300.98	4.00	0.18	0.08	100.00
comp100124_c0_seq1	comp100124_c0	232	156.93	2.00	0.17	0.08	100.00
comp100125_c0_seq1	comp100125_c0	423	346.96	6.00	0.23	0.11	100.00
comp100126_c0_seq1	comp100126_c0	483	406.95	5.00	0.17	0.08	100.00
comp100128_c0_seq1	comp100128_c0	299	223.13	5.00	0.30	0.14	100.00
comp100130_c0_seq1	comp100130_c0	512	435.95	9.00	0.28	0.13	100.00
comp100132_c0_seq1	comp100132_c0	210	135.52	0.00	0.00	0.00	0.00
comp100133_c0_seq1	comp100133_c0	619	542.94	7.00	0.17	0.08	100.00
comp100134_c0_seq1	comp100134_c0	357	281.00	7.00	0.34	0.16	100.00
comp100136_c0_seq1	comp100136_c0	345	269.01	7.00	0.35	0.16	100.00
comp100137_c0_seq1	comp100137_c0	353	277.00	5.00	0.24	0.11	100.00
comp100137_c0_seq2	comp100137_c0	354	278.00	0.00	0.00	0.00	0.00
comp100138_c0_seq1	comp100138_c0	263	187.42	2.00	0.14	0.07	100.00
comp100139_c0_seq1	comp100139_c0	456	379.96	8.00	0.28	0.13	100.00
comp10013_c0_seq1	comp10013_c0	549	472.95	5.00	0.14	0.07	100.00
comp100140_c0_seq1	comp100140_c0	424	347.96	4.00	0.16	0.07	100.00
comp100141_c0_seq1	comp100141_c0	210	135.52	7.00	0.70	0.32	100.00
comp100142_c0_seq1	comp100142_c0	353	277.00	7.00	0.34	0.16	100.00
comp100143_c0_seq1	comp100143_c0	564	487.95	7.00	0.19	0.09	100.00
comp100144_c0_seq1	comp100144_c0	367	290.99	5.00	0.23	0.11	100.00
comp100145_c0_seq1	comp100145_c0	363	286.99	7.00	0.33	0.15	100.00
comp100146_c0_seq1	comp100146_c0	615	538.94	12.00	0.30	0.14	100.00
comp100148_c0_seq1	comp100148_c0	801	724.94	9.00	0.17	0.08	100.00
comp100149_c0_seq1	comp100149_c0	320	244.05	5.00	0.28	0.13	100.00
comp10014_c0_seq1	comp10014_c0	758	681.94	9.00	0.18	0.08	100.00
comp100150_c0_seq1	comp100150_c0	490	413.95	14.00	0.46	0.21	100.00
comp100151_c0_seq1	comp100151_c0	431	354.96	5.00	0.19	0.09	100.00
comp100152_c0_seq1	comp100152_c0	291	215.18	7.00	0.44	0.20	100.00
comp100153_c0_seq1	comp100153_c0	1335	1258.94	22.00	0.24	0.11	100.00
comp100154_c0_seq1	comp100154_c0	486	409.95	9.00	0.30	0.14	100.00
comp100155_c0_seq1	comp100155_c0	290	214.18	2.00	0.13	0.06	100.00
comp100156_c0_seq1	comp100156_c0	355	279.00	6.00	0.29	0.14	100.00
comp100157_c0_seq1	comp100157_c0	264	188.41	3.00	0.22	0.10	100.00
comp100159_c0_seq1	comp100159_c0	498	421.95	11.00	0.35	0.16	100.00
comp100160_c0_seq1	comp100160_c0	717	640.94	14.00	0.30	0.14	100.00
comp100161_c0_seq1	comp100161_c0	285	209.22	4.00	0.26	0.12	100.00
comp100163_c0_seq1	comp100163_c0	239	163.79	6.00	0.50	0.23	100.00
comp100165_c0_seq1	comp100165_c0	605	528.94	12.00	0.31	0.14	100.00
comp100166_c0_seq1	comp100166_c0	668	591.94	10.00	0.23	0.11	100.00
comp100167_c0_seq1	comp100167_c0	520	443.95	9.00	0.27	0.13	100.00
comp100168_c0_seq1	comp100168_c0	437	360.96	10.00	0.37	0.17	100.00
comp100169_c0_seq1	comp100169_c0	431	354.96	5.00	0.19	0.09	100.00
comp100170_c0_seq1	comp100170_c0	335	259.02	7.00	0.37	0.17	100.00
comp100171_c0_seq1	comp100171_c0	819	742.94	17.00	0.31	0.14	100.00
comp100172_c0_seq1	comp100172_c0	563	486.95	7.00	0.19	0.09	100.00
comp100173_c0_seq1	comp100173_c0	374	297.98	6.00	0.27	0.13	100.00
comp100174_c0_seq1	comp100174_c0	254	178.54	24.00	1.82	0.84	100.00
comp100175_c0_seq1	comp100175_c0	210	135.52	3.00	0.30	0.14	100.00
comp100176_c0_seq1	comp100176_c0	1223	1146.94	25.00	0.29	0.14	100.00
comp100178_c0_seq1	comp100178_c0	376	299.98	7.00	0.32	0.15	100.00
comp100179_c0_seq1	comp100179_c0	207	132.61	2.00	0.20	0.09	100.00
comp10017_c0_seq1	comp10017_c0	797	720.94	15.00	0.28	0.13	100.00
comp100180_c0_seq1	comp100180_c0	426	349.96	5.00	0.19	0.09	100.00
comp100181_c0_seq1	comp100181_c0	503	426.95	7.00	0.22	0.10	100.00
comp100182_c0_seq1	comp100182_c0	243	167.72	4.00	0.32	0.15	100.00
comp100184_c0_seq1	comp100184_c0	248	172.63	7.00	0.55	0.25	100.00
comp100185_c0_seq1	comp100185_c0	218	143.28	1.00	0.09	0.04	100.00
comp100186_c0_seq1	comp100186_c0	342	266.01	3.00	0.15	0.07	100.00
comp100187_c0_seq1	comp100187_c0	322	246.05	9.00	0.49	0.23	100.00
comp100188_c0_seq1	comp100188_c0	321	245.05	5.00	0.28	0.13	100.00
comp100189_c0_seq1	comp100189_c0	476	399.95	1.00	0.03	0.02	100.00
comp10018_c0_seq1	comp10018_c0	277	201.28	2.00	0.13	0.06	100.00
comp100190_c0_seq1	comp100190_c0	297	221.14	5.00	0.31	0.14	100.00
comp100191_c0_seq1	comp100191_c0	245	169.68	2.00	0.16	0.07	100.00
comp100192_c0_seq1	comp100192_c0	321	245.05	6.00	0.33	0.15	100.00
comp100194_c0_seq1	comp100194_c0	209	134.55	2.00	0.20	0.09	100.00
comp100195_c0_seq1	comp100195_c0	351	275.00	5.00	0.25	0.11	100.00
comp100196_c0_seq1	comp100196_c0	609	532.94	11.00	0.28	0.13	100.00
comp100197_c0_seq1	comp100197_c0	333	257.03	5.00	0.26	0.12	100.00
comp100198_c0_seq1	comp100198_c0	504	427.95	12.00	0.38	0.18	100.00
comp10019_c0_seq1	comp10019_c0	316	240.06	6.00	0.34	0.16	100.00
comp1001_c0_seq1	comp1001_c0	204	129.71	2.00	0.21	0.10	100.00
comp100201_c0_seq1	comp100201_c0	337	261.02	6.00	0.31	0.14	100.00
comp100202_c0_seq1	comp100202_c0	283	207.23	4.00	0.26	0.12	100.00
comp100203_c0_seq1	comp100203_c0	361	284.99	6.00	0.28	0.13	100.00
comp100204_c0_seq1	comp100204_c0	296	220.15	5.00	0.31	0.14	100.00
comp100205_c0_seq1	comp100205_c0	340	264.01	13.00	0.67	0.31	100.00
comp100206_c0_seq1	comp100206_c0	1028	951.94	23.00	0.33	0.15	100.00
comp100207_c0_seq1	comp100207_c0	527	450.95	8.00	0.24	0.11	100.00
comp100209_c0_seq1	comp100209_c0	283	207.23	4.00	0.26	0.12	100.00
comp10020_c0_seq1	comp10020_c0	230	154.98	1.00	0.09	0.04	100.00
comp100211_c0_seq1	comp100211_c0	451	374.96	7.00	0.25	0.12	100.00
comp100212_c0_seq1	comp100212_c0	374	297.98	6.00	0.27	0.13	100.00
comp100213_c0_seq1	comp100213_c0	201	126.82	4.00	0.43	0.20	100.00
comp100214_c0_seq1	comp100214_c0	408	331.97	10.00	0.41	0.19	100.00
comp100215_c0_seq1	comp100215_c0	896	819.94	21.00	0.35	0.16	100.00
comp100216_c0_seq1	comp100216_c0	213	138.43	3.00	0.29	0.14	100.00
comp100217_c0_seq1	comp100217_c0	381	304.98	10.00	0.44	0.21	100.00
comp100218_c0_seq1	comp100218_c0	478	401.95	14.00	0.47	0.22	100.00
comp100219_c0_seq1	comp100219_c0	231	155.96	5.00	0.43	0.20	100.00
comp10021_c0_seq1	comp10021_c0	761	684.94	16.00	0.32	0.15	100.00
comp100220_c0_seq1	comp100220_c0	241	165.75	0.00	0.00	0.00	0.00
comp100221_c0_seq1	comp100221_c0	256	180.51	2.00	0.15	0.07	100.00
comp100222_c0_seq1	comp100222_c0	404	327.97	9.00	0.37	0.17	100.00
comp100223_c0_seq1	comp100223_c0	553	476.95	8.00	0.23	0.11	100.00
comp100224_c0_seq1	comp100224_c0	231	155.96	4.00	0.35	0.16	100.00
comp100226_c0_seq1	comp100226_c0	320	244.05	8.00	0.44	0.21	100.00
comp100227_c0_seq1	comp100227_c0	349	273.00	9.00	0.45	0.21	100.00
comp100228_c0_seq1	comp100228_c0	309	233.09	6.00	0.35	0.16	100.00
comp100229_c0_seq1	comp100229_c0	471	394.95	8.00	0.27	0.13	100.00
comp10022_c0_seq1	comp10022_c0	546	469.95	5.00	0.14	0.07	100.00
comp100230_c0_seq1	comp100230_c0	572	495.95	7.00	0.19	0.09	100.00
comp100231_c0_seq1	comp100231_c0	235	159.87	6.00	0.51	0.24	100.00
comp100232_c0_seq1	comp100232_c0	370	293.99	6.00	0.28	0.13	100.00
comp100233_c0_seq1	comp100233_c0	336	260.02	5.00	0.26	0.12	100.00
comp100234_c0_seq1	comp100234_c0	548	471.95	9.00	0.26	0.12	100.00
comp100235_c0_seq1	comp100235_c0	527	450.95	10.00	0.30	0.14	100.00
comp100236_c0_seq1	comp100236_c0	456	379.96	8.00	0.28	0.13	100.00
comp100237_c0_seq1	comp100237_c0	292	216.17	4.00	0.25	0.12	100.00
comp100239_c0_seq1	comp100239_c0	283	207.23	8.00	0.52	0.24	100.00
comp10023_c0_seq1	comp10023_c0	282	206.24	7.00	0.46	0.21	100.00
comp100240_c0_seq1	comp100240_c0	751	674.94	15.00	0.30	0.14	100.00
comp100241_c0_seq1	comp100241_c0	491	414.95	9.00	0.29	0.14	100.00
comp100243_c0_seq1	comp100243_c0	369	292.99	5.00	0.23	0.11	100.00
comp100244_c0_seq1	comp100244_c0	267	191.38	7.00	0.49	0.23	100.00
comp100245_c0_seq1	comp100245_c0	281	205.25	6.00	0.40	0.18	100.00
comp100247_c0_seq1	comp100247_c0	240	164.77	2.00	0.16	0.08	100.00
comp100248_c0_seq1	comp100248_c0	647	570.94	10.00	0.24	0.11	100.00
comp10024_c0_seq1	comp10024_c0	1098	1021.94	22.00	0.29	0.14	100.00
comp100250_c0_seq1	comp100250_c0	492	415.95	11.00	0.36	0.17	100.00
comp100251_c0_seq1	comp100251_c0	383	306.98	9.00	0.40	0.18	100.00
comp100252_c0_seq1	comp100252_c0	692	615.94	14.00	0.31	0.14	100.00
comp100253_c0_seq1	comp100253_c0	323	247.05	7.00	0.38	0.18	100.00
comp100254_c0_seq1	comp100254_c0	1023	946.94	13.00	0.19	0.09	100.00
comp100255_c0_seq1	comp100255_c0	584	507.94	9.00	0.24	0.11	100.00
comp100256_c0_seq1	comp100256_c0	225	150.10	2.00	0.18	0.08	100.00
comp100257_c0_seq1	comp100257_c0	734	657.94	12.00	0.25	0.11	100.00
comp100258_c0_seq1	comp100258_c0	496	419.95	14.00	0.45	0.21	100.00
comp100259_c0_seq1	comp100259_c0	761	684.94	11.00	0.22	0.10	100.00
comp100260_c0_seq1	comp100260_c0	374	297.98	6.00	0.27	0.13	100.00
comp100261_c0_seq1	comp100261_c0	293	217.17	7.00	0.44	0.20	100.00
comp100262_c0_seq1	comp100262_c0	776	699.94	9.00	0.17	0.08	100.00
comp100263_c0_seq1	comp100263_c0	234	158.89	5.00	0.43	0.20	100.00
comp100264_c0_seq1	comp100264_c0	369	292.99	6.00	0.28	0.13	100.00
comp100265_c0_seq1	comp100265_c0	745	668.94	17.00	0.34	0.16	100.00
comp100267_c0_seq1	comp100267_c0	910	833.94	20.00	0.32	0.15	100.00
comp100268_c0_seq1	comp100268_c0	483	406.95	5.00	0.17	0.08	100.00
comp100269_c0_seq1	comp100269_c0	667	590.94	8.00	0.18	0.09	100.00
comp10026_c0_seq1	comp10026_c0	622	545.94	12.00	0.30	0.14	100.00
comp100270_c0_seq1	comp100270_c0	766	689.94	12.00	0.24	0.11	100.00
comp100271_c0_seq1	comp100271_c0	392	315.97	6.00	0.26	0.12	100.00
comp100272_c0_seq1	comp100272_c0	608	531.94	6.00	0.15	0.07	100.00
comp100273_c0_seq1	comp100273_c0	704	627.94	16.00	0.34	0.16	100.00
comp100274_c0_seq1	comp100274_c0	382	305.98	3.00	0.13	0.06	100.00
comp100275_c0_seq1	comp100275_c0	465	388.95	4.00	0.14	0.06	100.00
comp100277_c0_seq1	comp100277_c0	1050	973.94	15.00	0.21	0.10	100.00
comp100278_c0_seq1	comp100278_c0	348	272.00	5.00	0.25	0.12	100.00
comp100279_c0_seq1	comp100279_c0	923	846.94	21.00	0.34	0.16	100.00
comp10027_c0_seq1	comp10027_c0	234	158.89	0.00	0.00	0.00	0.00
comp10027_c0_seq2	comp10027_c0	500	423.95	8.00	0.26	0.12	100.00
comp100280_c0_seq1	comp100280_c0	984	907.94	20.00	0.30	0.14	100.00
comp100281_c0_seq1	comp100281_c0	821	744.94	15.00	0.27	0.13	100.00
comp100282_c0_seq1	comp100282_c0	319	243.06	5.00	0.28	0.13	100.00
comp100283_c0_seq1	comp100283_c0	239	163.79	11.00	0.91	0.42	100.00
comp100286_c0_seq1	comp100286_c0	579	502.94	13.00	0.35	0.16	100.00
comp100287_c0_seq1	comp100287_c0	487	410.95	8.00	0.26	0.12	100.00
comp100288_c0_seq1	comp100288_c0	556	479.95	11.00	0.31	0.14	100.00
comp100289_c0_seq1	comp100289_c0	563	486.95	6.00	0.17	0.08	100.00
comp10028_c0_seq1	comp10028_c0	328	252.03	8.00	0.43	0.20	100.00
comp100291_c0_seq1	comp100291_c0	856	779.94	13.00	0.23	0.10	100.00
comp100292_c0_seq1	comp100292_c0	449	372.96	3.00	0.11	0.05	100.00
comp100293_c0_seq1	comp100293_c0	408	331.97	6.00	0.24	0.11	100.00
comp100295_c0_seq1	comp100295_c0	317	241.06	4.00	0.22	0.10	100.00
comp100296_c0_seq1	comp100296_c0	661	584.94	11.00	0.25	0.12	100.00
comp100297_c0_seq1	comp100297_c0	512	435.95	4.00	0.12	0.06	100.00
comp100298_c0_seq1	comp100298_c0	497	420.95	11.00	0.35	0.16	100.00
comp100299_c0_seq1	comp100299_c0	642	565.94	17.00	0.41	0.19	100.00
comp10029_c0_seq1	comp10029_c0	426	349.96	0.00	0.00	0.00	0.00
comp10029_c0_seq2	comp10029_c0	497	420.95	8.00	0.26	0.12	100.00
comp100301_c0_seq1	comp100301_c0	258	182.49	4.00	0.30	0.14	100.00
comp100302_c0_seq1	comp100302_c0	244	168.70	3.00	0.24	0.11	100.00
comp100303_c0_seq1	comp100303_c0	518	441.95	6.00	0.18	0.09	100.00
comp100304_c0_seq1	comp100304_c0	438	361.96	4.00	0.15	0.07	100.00
comp100305_c0_seq1	comp100305_c0	314	238.07	7.00	0.40	0.18	100.00
comp100306_c0_seq1	comp100306_c0	404	327.97	7.00	0.29	0.13	100.00
comp100307_c0_seq1	comp100307_c0	686	609.94	15.00	0.33	0.15	100.00
comp100308_c0_seq1	comp100308_c0	334	258.02	7.00	0.37	0.17	100.00
comp100309_c0_seq1	comp100309_c0	364	287.99	8.00	0.38	0.17	100.00
comp10030_c0_seq1	comp10030_c0	240	164.77	4.00	0.33	0.15	100.00
comp100310_c0_seq1	comp100310_c0	602	525.94	9.00	0.23	0.11	100.00
comp100311_c0_seq1	comp100311_c0	312	236.08	6.00	0.34	0.16	100.00
comp100312_c0_seq1	comp100312_c0	484	407.95	10.00	0.33	0.15	100.00
comp100313_c0_seq1	comp100313_c0	1008	931.94	19.00	0.28	0.13	100.00
comp100314_c0_seq1	comp100314_c0	299	223.13	4.00	0.24	0.11	100.00
comp100316_c0_seq1	comp100316_c0	321	245.05	9.00	0.50	0.23	100.00
comp100317_c0_seq1	comp100317_c0	296	220.15	3.00	0.18	0.09	100.00
comp100318_c0_seq1	comp100318_c0	500	423.95	7.00	0.22	0.10	100.00
comp100319_c0_seq1	comp100319_c0	1083	1006.94	22.00	0.30	0.14	100.00
comp10031_c0_seq1	comp10031_c0	238	162.81	5.00	0.42	0.19	100.00
comp100320_c0_seq1	comp100320_c0	562	485.95	7.00	0.19	0.09	100.00
comp100321_c0_seq1	comp100321_c0	343	267.01	2.00	0.10	0.05	100.00
comp100322_c0_seq1	comp100322_c0	333	257.03	0.00	0.00	0.00	0.00
comp100323_c0_seq1	comp100323_c0	206	131.65	2.00	0.21	0.10	100.00
comp100324_c0_seq1	comp100324_c0	748	671.94	13.00	0.26	0.12	100.00
comp100325_c0_seq1	comp100325_c0	613	536.94	8.00	0.20	0.09	100.00
comp100326_c0_seq1	comp100326_c0	422	345.96	2.00	0.08	0.04	100.00
comp100327_c0_seq1	comp100327_c0	249	173.61	2.00	0.16	0.07	100.00
comp100328_c0_seq1	comp100328_c0	687	610.94	14.00	0.31	0.14	100.00
comp100329_c0_seq1	comp100329_c0	472	395.95	11.00	0.38	0.17	100.00
comp10032_c0_seq1	comp10032_c0	254	178.54	4.00	0.30	0.14	100.00
comp100331_c0_seq1	comp100331_c0	212	137.46	4.00	0.39	0.18	100.00
comp100332_c0_seq1	comp100332_c0	437	360.96	5.00	0.19	0.09	100.00
comp100333_c0_seq1	comp100333_c0	463	386.95	9.00	0.31	0.15	100.00
comp100334_c0_seq1	comp100334_c0	371	294.98	6.00	0.28	0.13	100.00
comp100335_c0_seq1	comp100335_c0	747	670.94	16.00	0.32	0.15	100.00
comp100336_c0_seq1	comp100336_c0	537	460.95	6.00	0.18	0.08	100.00
comp100337_c0_seq1	comp100337_c0	363	286.99	7.00	0.33	0.15	100.00
comp100339_c0_seq1	comp100339_c0	423	346.96	8.00	0.31	0.14	100.00
comp100340_c0_seq1	comp100340_c0	578	501.94	8.00	0.22	0.10	100.00
comp100341_c0_seq1	comp100341_c0	644	567.94	9.00	0.21	0.10	100.00
comp100342_c0_seq1	comp100342_c0	441	364.96	9.00	0.33	0.15	100.00
comp100343_c0_seq1	comp100343_c0	304	228.11	3.00	0.18	0.08	100.00
comp100344_c0_seq1	comp100344_c0	290	214.18	8.00	0.51	0.23	100.00
comp100345_c0_seq1	comp100345_c0	535	458.95	7.00	0.21	0.10	100.00
comp100346_c0_seq1	comp100346_c0	483	406.95	7.00	0.23	0.11	100.00
comp100347_c0_seq1	comp100347_c0	546	469.95	8.00	0.23	0.11	100.00
comp100348_c0_seq1	comp100348_c0	970	893.94	14.00	0.21	0.10	100.00
comp100349_c0_seq1	comp100349_c0	330	254.03	4.00	0.21	0.10	100.00
comp10034_c0_seq1	comp10034_c0	343	267.01	5.00	0.25	0.12	100.00
comp100351_c0_seq1	comp100351_c0	239	163.79	1.00	0.08	0.04	100.00
comp100352_c0_seq1	comp100352_c0	359	282.99	3.00	0.14	0.07	100.00
comp100354_c0_seq1	comp100354_c0	479	402.95	9.00	0.30	0.14	100.00
comp100356_c0_seq1	comp100356_c0	353	277.00	6.00	0.29	0.14	100.00
comp100357_c0_seq1	comp100357_c0	376	299.98	6.00	0.27	0.13	100.00
comp100358_c0_seq1	comp100358_c0	439	362.96	11.00	0.41	0.19	100.00
comp10035_c0_seq1	comp10035_c0	1002	925.94	25.00	0.37	0.17	100.00
comp100360_c0_seq1	comp100360_c0	511	434.95	5.00	0.16	0.07	100.00
comp100361_c0_seq1	comp100361_c0	294	218.16	2.00	0.12	0.06	100.00
comp100362_c0_seq1	comp100362_c0	291	215.18	3.00	0.19	0.09	100.00
comp100363_c0_seq1	comp100363_c0	301	225.12	8.00	0.48	0.22	100.00
comp100364_c0_seq1	comp100364_c0	339	263.02	8.00	0.41	0.19	100.00
comp100366_c0_seq1	comp100366_c0	465	388.95	7.00	0.24	0.11	100.00
comp100367_c0_seq1	comp100367_c0	555	478.95	9.00	0.25	0.12	100.00
comp100368_c0_seq1	comp100368_c0	327	251.04	7.00	0.38	0.18	100.00
comp100369_c0_seq1	comp100369_c0	602	525.94	12.00	0.31	0.14	100.00
comp10036_c0_seq1	comp10036_c0	577	500.94	9.00	0.24	0.11	100.00
comp100370_c0_seq1	comp100370_c0	437	360.96	10.00	0.37	0.17	100.00
comp100371_c0_seq1	comp100371_c0	309	233.09	4.00	0.23	0.11	100.00
comp100372_c0_seq1	comp100372_c0	342	266.01	5.00	0.25	0.12	100.00
comp100373_c0_seq1	comp100373_c0	502	425.95	11.00	0.35	0.16	100.00
comp100374_c0_seq1	comp100374_c0	294	218.16	8.00	0.50	0.23	100.00
comp100375_c0_seq1	comp100375_c0	474	397.95	9.00	0.31	0.14	100.00
comp100376_c0_seq1	comp100376_c0	370	293.99	9.00	0.41	0.19	100.00
comp100377_c0_seq1	comp100377_c0	210	135.52	4.00	0.40	0.19	100.00
comp100379_c0_seq1	comp100379_c0	395	318.97	1.00	0.04	0.02	100.00
comp10037_c0_seq1	comp10037_c0	1017	940.94	14.00	0.20	0.09	100.00
comp100380_c0_seq1	comp100380_c0	383	306.98	7.00	0.31	0.14	100.00
comp100381_c0_seq1	comp100381_c0	449	372.96	6.00	0.22	0.10	100.00
comp100382_c0_seq1	comp100382_c0	369	292.99	7.00	0.32	0.15	100.00
comp100383_c0_seq1	comp100383_c0	393	316.97	8.00	0.34	0.16	100.00
comp100384_c0_seq1	comp100384_c0	427	350.96	6.00	0.23	0.11	100.00
comp100385_c0_seq1	comp100385_c0	465	388.95	9.00	0.31	0.15	100.00
comp100386_c0_seq1	comp100386_c0	388	311.98	6.00	0.26	0.12	100.00
comp100387_c0_seq1	comp100387_c0	351	275.00	5.00	0.25	0.11	100.00
comp100388_c0_seq1	comp100388_c0	1124	1047.94	13.00	0.17	0.08	100.00
comp100389_c0_seq1	comp100389_c0	318	242.06	7.00	0.39	0.18	100.00
comp100390_c0_seq1	comp100390_c0	504	427.95	8.00	0.25	0.12	100.00
comp100391_c0_seq1	comp100391_c0	394	317.97	8.00	0.34	0.16	100.00
comp100392_c0_seq1	comp100392_c0	421	344.96	7.00	0.27	0.13	100.00
comp100393_c0_seq1	comp100393_c0	372	295.98	5.00	0.23	0.11	100.00
comp100394_c0_seq1	comp100394_c0	487	410.95	9.00	0.30	0.14	100.00
comp100395_c0_seq1	comp100395_c0	373	296.98	7.00	0.32	0.15	100.00
comp100396_c0_seq1	comp100396_c0	736	659.94	15.00	0.31	0.14	100.00
comp100397_c0_seq1	comp100397_c0	331	255.03	6.00	0.32	0.15	100.00
comp100398_c0_seq1	comp100398_c0	1083	1006.94	19.00	0.26	0.12	100.00
comp10039_c0_seq1	comp10039_c0	216	141.34	1.00	0.10	0.04	100.00
comp1003_c0_seq1	comp1003_c0	264	188.41	3.00	0.22	0.10	100.00
comp100400_c0_seq1	comp100400_c0	559	482.95	11.00	0.31	0.14	100.00
comp100401_c0_seq1	comp100401_c0	692	615.94	11.00	0.24	0.11	100.00
comp100402_c0_seq1	comp100402_c0	947	870.94	15.00	0.23	0.11	100.00
comp100403_c0_seq1	comp100403_c0	281	205.25	5.00	0.33	0.15	100.00
comp100404_c0_seq1	comp100404_c0	398	321.97	1.00	0.04	0.02	100.00
comp100406_c0_seq1	comp100406_c0	617	540.94	10.00	0.25	0.12	100.00
comp100407_c0_seq1	comp100407_c0	465	388.95	9.00	0.31	0.15	100.00
comp100408_c0_seq1	comp100408_c0	329	253.03	7.00	0.37	0.17	100.00
comp100409_c0_seq1	comp100409_c0	301	225.12	9.00	0.54	0.25	100.00
comp10040_c0_seq1	comp10040_c0	365	288.99	9.00	0.42	0.20	100.00
comp100410_c0_seq1	comp100410_c0	452	375.96	6.00	0.22	0.10	100.00
comp100411_c0_seq1	comp100411_c0	356	280.00	4.00	0.19	0.09	100.00
comp100412_c0_seq1	comp100412_c0	386	309.98	10.00	0.44	0.20	100.00
comp100414_c0_seq1	comp100414_c0	223	148.15	5.00	0.46	0.21	100.00
comp100415_c0_seq1	comp100415_c0	360	283.99	7.00	0.33	0.15	100.00
comp100416_c0_seq1	comp100416_c0	493	416.95	9.00	0.29	0.14	100.00
comp100417_c0_seq1	comp100417_c0	462	385.95	7.00	0.25	0.11	100.00
comp100418_c0_seq1	comp100418_c0	778	701.94	8.00	0.15	0.07	100.00
comp100419_c0_seq1	comp100419_c0	780	703.94	11.00	0.21	0.10	100.00
comp10041_c0_seq1	comp10041_c0	422	345.96	6.00	0.23	0.11	100.00
comp100420_c0_seq1	comp100420_c0	363	286.99	9.00	0.42	0.20	100.00
comp100421_c0_seq1	comp100421_c0	972	895.94	20.00	0.30	0.14	100.00
comp100422_c0_seq1	comp100422_c0	252	176.57	4.00	0.31	0.14	100.00
comp100423_c0_seq1	comp100423_c0	289	213.19	7.00	0.44	0.21	100.00
comp100424_c0_seq1	comp100424_c0	406	329.97	7.00	0.29	0.13	100.00
comp100426_c0_seq1	comp100426_c0	533	456.95	6.00	0.18	0.08	100.00
comp100427_c0_seq1	comp100427_c0	235	159.87	2.00	0.17	0.08	100.00
comp100428_c0_seq1	comp100428_c0	290	214.18	5.00	0.32	0.15	100.00
comp100429_c0_seq1	comp100429_c0	568	491.95	10.00	0.27	0.13	100.00
comp10042_c0_seq1	comp10042_c0	527	450.95	11.00	0.33	0.15	100.00
comp100430_c0_seq1	comp100430_c0	333	257.03	10.00	0.53	0.24	100.00
comp100431_c0_seq1	comp100431_c0	481	404.95	13.00	0.43	0.20	100.00
comp100432_c0_seq1	comp100432_c0	451	374.96	4.00	0.14	0.07	100.00
comp100433_c0_seq1	comp100433_c0	672	595.94	10.00	0.23	0.11	100.00
comp100434_c0_seq1	comp100434_c0	353	277.00	10.00	0.49	0.23	100.00
comp100435_c0_seq1	comp100435_c0	281	205.25	1.00	0.07	0.03	100.00
comp100436_c0_seq1	comp100436_c0	356	280.00	4.00	0.19	0.09	100.00
comp100438_c0_seq1	comp100438_c0	429	352.96	7.00	0.27	0.12	100.00
comp100439_c0_seq1	comp100439_c0	437	360.96	11.00	0.41	0.19	100.00
comp10043_c0_seq1	comp10043_c0	727	650.94	10.00	0.21	0.10	100.00
comp100440_c0_seq1	comp100440_c0	311	235.08	1.00	0.06	0.03	100.00
comp100441_c0_seq1	comp100441_c0	342	266.01	6.00	0.31	0.14	100.00
comp100442_c0_seq1	comp100442_c0	211	136.49	0.00	0.00	0.00	0.00
comp100443_c0_seq1	comp100443_c0	624	547.94	11.00	0.27	0.13	100.00
comp100446_c0_seq1	comp100446_c0	253	177.55	5.00	0.38	0.18	100.00
comp100447_c0_seq1	comp100447_c0	470	393.95	5.00	0.17	0.08	100.00
comp100449_c0_seq1	comp100449_c0	328	252.03	6.00	0.32	0.15	100.00
comp10044_c0_seq1	comp10044_c0	388	311.98	7.00	0.30	0.14	100.00
comp100450_c0_seq1	comp100450_c0	317	241.06	4.00	0.22	0.10	100.00
comp100451_c0_seq1	comp100451_c0	612	535.94	12.00	0.30	0.14	100.00
comp100452_c0_seq1	comp100452_c0	250	174.60	2.00	0.15	0.07	100.00
comp100453_c0_seq1	comp100453_c0	701	624.94	13.99	0.30	0.14	100.00
comp100454_c0_seq1	comp100454_c0	202	127.78	3.00	0.32	0.15	100.00
comp100455_c0_seq1	comp100455_c0	321	245.05	8.00	0.44	0.21	100.00
comp100456_c0_seq1	comp100456_c0	505	428.95	13.00	0.41	0.19	100.00
comp100457_c0_seq1	comp100457_c0	637	560.94	9.00	0.22	0.10	100.00
comp100458_c0_seq1	comp100458_c0	335	259.02	2.00	0.10	0.05	100.00
comp100459_c0_seq1	comp100459_c0	396	319.97	5.00	0.21	0.10	100.00
comp10045_c0_seq1	comp10045_c0	325	249.04	8.00	0.43	0.20	100.00
comp100460_c0_seq1	comp100460_c0	649	572.94	11.00	0.26	0.12	100.00
comp100461_c0_seq1	comp100461_c0	549	472.95	7.00	0.20	0.09	100.00
comp100462_c0_seq1	comp100462_c0	615	538.94	9.00	0.23	0.10	100.00
comp100463_c0_seq1	comp100463_c0	461	384.96	9.00	0.32	0.15	100.00
comp100464_c0_seq1	comp100464_c0	242	166.73	3.00	0.24	0.11	100.00
comp100465_c0_seq1	comp100465_c0	527	450.95	9.00	0.27	0.13	100.00
comp100466_c0_seq1	comp100466_c0	550	473.95	15.00	0.43	0.20	100.00
comp100467_c0_seq1	comp100467_c0	404	327.97	9.00	0.37	0.17	100.00
comp100468_c0_seq1	comp100468_c0	658	581.94	11.00	0.26	0.12	100.00
comp100469_c0_seq1	comp100469_c0	539	462.95	5.00	0.15	0.07	100.00
comp10046_c0_seq1	comp10046_c0	249	173.61	0.00	0.00	0.00	0.00
comp10046_c0_seq2	comp10046_c0	578	501.94	11.98	0.32	0.15	100.00
comp100470_c0_seq1	comp100470_c0	464	387.95	12.00	0.42	0.19	100.00
comp100472_c0_seq1	comp100472_c0	383	306.98	3.00	0.13	0.06	100.00
comp100473_c0_seq1	comp100473_c0	285	209.22	1.00	0.06	0.03	100.00
comp100474_c0_seq1	comp100474_c0	426	349.96	9.00	0.35	0.16	100.00
comp100475_c0_seq1	comp100475_c0	823	746.94	13.00	0.24	0.11	100.00
comp100476_c0_seq1	comp100476_c0	345	269.01	9.00	0.45	0.21	100.00
comp100477_c0_seq1	comp100477_c0	367	290.99	7.00	0.33	0.15	100.00
comp100478_c0_seq1	comp100478_c0	342	266.01	2.25	0.11	0.05	100.00
comp10047_c0_seq1	comp10047_c0	388	311.98	10.00	0.43	0.20	100.00
comp100480_c0_seq1	comp100480_c0	256	180.51	0.00	0.00	0.00	0.00
comp100481_c0_seq1	comp100481_c0	315	239.07	6.00	0.34	0.16	100.00
comp100482_c0_seq1	comp100482_c0	319	243.06	3.00	0.17	0.08	100.00
comp100484_c0_seq1	comp100484_c0	566	489.95	9.00	0.25	0.12	100.00
comp100485_c0_seq1	comp100485_c0	513	436.95	9.00	0.28	0.13	100.00
comp100486_c0_seq1	comp100486_c0	205	130.68	1.00	0.10	0.05	100.00
comp100487_c0_seq1	comp100487_c0	284	208.22	7.00	0.45	0.21	100.00
comp100488_c0_seq1	comp100488_c0	1610	1533.94	29.00	0.26	0.12	100.00
comp100489_c0_seq1	comp100489_c0	457	380.96	8.00	0.28	0.13	100.00
comp10048_c0_seq1	comp10048_c0	388	311.98	6.00	0.26	0.12	100.00
comp100490_c0_seq1	comp100490_c0	203	128.75	4.00	0.42	0.20	100.00
comp100491_c0_seq1	comp100491_c0	384	307.98	9.00	0.40	0.18	100.00
comp100493_c0_seq1	comp100493_c0	257	181.50	2.00	0.15	0.07	100.00
comp100494_c0_seq1	comp100494_c0	361	284.99	4.00	0.19	0.09	100.00
comp100495_c0_seq1	comp100495_c0	797	720.94	20.00	0.38	0.17	100.00
comp100496_c0_seq1	comp100496_c0	339	263.02	5.00	0.26	0.12	100.00
comp100497_c0_seq1	comp100497_c0	289	213.19	5.00	0.32	0.15	100.00
comp100498_c0_seq1	comp100498_c0	589	512.94	10.00	0.26	0.12	100.00
comp100499_c0_seq1	comp100499_c0	434	357.96	11.00	0.42	0.19	100.00
comp10049_c0_seq1	comp10049_c0	252	176.57	2.00	0.15	0.07	100.00
comp1004_c0_seq1	comp1004_c0	237	161.83	1.00	0.08	0.04	100.00
comp100500_c0_seq1	comp100500_c0	688	611.94	17.00	0.38	0.17	100.00
comp100501_c0_seq1	comp100501_c0	926	849.94	10.00	0.16	0.07	100.00
comp100502_c0_seq1	comp100502_c0	537	460.95	12.00	0.35	0.16	100.00
comp100503_c0_seq1	comp100503_c0	387	310.98	12.00	0.52	0.24	100.00
comp100504_c0_seq1	comp100504_c0	333	257.03	7.00	0.37	0.17	100.00
comp100505_c0_seq1	comp100505_c0	296	220.15	1.00	0.06	0.03	100.00
comp100506_c0_seq1	comp100506_c0	506	429.95	10.00	0.31	0.15	100.00
comp100507_c0_seq1	comp100507_c0	544	467.95	10.00	0.29	0.13	100.00
comp100507_c0_seq2	comp100507_c0	543	466.95	0.00	0.00	0.00	0.00
comp100508_c0_seq1	comp100508_c0	382	305.98	9.00	0.40	0.18	100.00
comp100509_c0_seq1	comp100509_c0	328	252.03	4.00	0.21	0.10	100.00
comp10050_c0_seq1	comp10050_c0	383	306.98	8.00	0.35	0.16	100.00
comp100511_c0_seq1	comp100511_c0	876	799.94	18.00	0.30	0.14	100.00
comp100513_c0_seq1	comp100513_c0	767	690.94	8.00	0.16	0.07	100.00
comp100514_c0_seq1	comp100514_c0	1307	1230.94	23.00	0.25	0.12	100.00
comp100515_c0_seq1	comp100515_c0	215	140.37	6.00	0.58	0.27	100.00
comp100516_c0_seq1	comp100516_c0	437	360.96	8.00	0.30	0.14	100.00
comp100517_c0_seq1	comp100517_c0	301	225.12	5.00	0.30	0.14	100.00
comp100518_c0_seq1	comp100518_c0	202	127.78	5.00	0.53	0.25	100.00
comp100519_c0_seq1	comp100519_c0	431	354.96	9.00	0.34	0.16	100.00
comp10051_c0_seq1	comp10051_c0	624	547.94	15.00	0.37	0.17	100.00
comp100520_c0_seq1	comp100520_c0	278	202.27	4.00	0.27	0.12	100.00
comp100521_c0_seq1	comp100521_c0	525	448.95	3.00	0.09	0.04	100.00
comp100522_c0_seq1	comp100522_c0	968	891.94	16.00	0.24	0.11	100.00
comp100524_c0_seq1	comp100524_c0	393	316.97	6.00	0.26	0.12	100.00
comp100525_c0_seq1	comp100525_c0	724	647.94	18.00	0.38	0.17	100.00
comp100526_c0_seq1	comp100526_c0	225	150.10	5.00	0.45	0.21	100.00
comp100528_c0_seq1	comp100528_c0	216	141.34	1.00	0.10	0.04	100.00
comp100529_c0_seq1	comp100529_c0	847	770.94	14.00	0.25	0.11	100.00
comp10052_c0_seq1	comp10052_c0	863	786.94	19.00	0.33	0.15	100.00
comp100530_c0_seq1	comp100530_c0	800	723.94	12.00	0.22	0.10	100.00
comp100531_c0_seq1	comp100531_c0	207	132.61	7.00	0.71	0.33	100.00
comp100532_c0_seq1	comp100532_c0	346	270.01	4.00	0.20	0.09	100.00
comp100533_c0_seq1	comp100533_c0	710	633.94	10.00	0.21	0.10	100.00
comp100534_c0_seq1	comp100534_c0	441	364.96	6.00	0.22	0.10	100.00
comp100535_c0_seq1	comp100535_c0	374	297.98	7.00	0.32	0.15	100.00
comp100536_c0_seq1	comp100536_c0	360	283.99	8.00	0.38	0.18	100.00
comp100537_c0_seq1	comp100537_c0	703	626.94	6.00	0.13	0.06	100.00
comp100538_c0_seq1	comp100538_c0	412	335.97	10.00	0.40	0.19	100.00
comp100539_c0_seq1	comp100539_c0	226	151.07	0.00	0.00	0.00	0.00
comp100541_c0_seq1	comp100541_c0	504	427.95	12.00	0.38	0.18	100.00
comp100542_c0_seq1	comp100542_c0	351	275.00	6.00	0.30	0.14	100.00
comp100544_c0_seq1	comp100544_c0	207	132.61	3.00	0.31	0.14	100.00
comp100545_c0_seq1	comp100545_c0	550	473.95	7.00	0.20	0.09	100.00
comp100546_c0_seq1	comp100546_c0	715	638.94	10.00	0.21	0.10	100.00
comp100547_c0_seq1	comp100547_c0	529	452.95	10.00	0.30	0.14	100.00
comp10054_c0_seq1	comp10054_c0	524	447.95	10.00	0.30	0.14	100.00
comp100550_c0_seq1	comp100550_c0	323	247.05	4.00	0.22	0.10	100.00
comp100551_c0_seq1	comp100551_c0	675	598.94	16.00	0.36	0.17	100.00
comp100552_c0_seq1	comp100552_c0	365	288.99	6.00	0.28	0.13	100.00
comp100554_c0_seq1	comp100554_c0	341	265.01	7.00	0.36	0.17	100.00
comp100555_c0_seq1	comp100555_c0	314	238.07	4.00	0.23	0.11	100.00
comp100556_c0_seq1	comp100556_c0	203	128.75	5.00	0.53	0.24	100.00
comp100557_c0_seq1	comp100557_c0	579	502.94	11.00	0.30	0.14	100.00
comp100558_c0_seq1	comp100558_c0	244	168.70	0.00	0.00	0.00	0.00
comp100559_c0_seq1	comp100559_c0	274	198.31	6.00	0.41	0.19	100.00
comp100560_c0_seq1	comp100560_c0	877	800.94	13.00	0.22	0.10	100.00
comp100561_c0_seq1	comp100561_c0	658	581.94	7.00	0.16	0.08	100.00
comp100562_c0_seq1	comp100562_c0	253	177.55	2.00	0.15	0.07	100.00
comp100563_c0_seq1	comp100563_c0	475	398.95	11.00	0.37	0.17	100.00
comp100564_c0_seq1	comp100564_c0	231	155.96	5.00	0.43	0.20	100.00
comp100565_c0_seq1	comp100565_c0	257	181.50	6.00	0.45	0.21	100.00
comp100566_c0_seq1	comp100566_c0	331	255.03	2.00	0.11	0.05	100.00
comp100567_c0_seq1	comp100567_c0	257	181.50	3.00	0.22	0.10	100.00
comp100568_c0_seq1	comp100568_c0	668	591.94	9.00	0.21	0.10	100.00
comp10056_c0_seq1	comp10056_c0	456	379.96	6.00	0.21	0.10	100.00
comp100570_c0_seq1	comp100570_c0	410	333.97	7.00	0.28	0.13	100.00
comp100571_c0_seq1	comp100571_c0	335	259.02	7.00	0.37	0.17	100.00
comp100572_c0_seq1	comp100572_c0	418	341.96	8.00	0.32	0.15	100.00
comp100573_c0_seq1	comp100573_c0	360	283.99	4.00	0.19	0.09	100.00
comp100574_c0_seq1	comp100574_c0	298	222.14	1.00	0.06	0.03	100.00
comp100575_c0_seq1	comp100575_c0	630	553.94	8.00	0.20	0.09	100.00
comp100576_c0_seq1	comp100576_c0	300	224.13	6.00	0.36	0.17	100.00
comp100577_c0_seq1	comp100577_c0	328	252.03	6.00	0.32	0.15	100.00
comp100578_c0_seq1	comp100578_c0	324	248.04	5.00	0.27	0.13	100.00
comp100579_c0_seq1	comp100579_c0	305	229.10	7.00	0.41	0.19	100.00
comp10057_c0_seq1	comp10057_c0	544	467.95	10.00	0.29	0.13	100.00
comp100580_c0_seq1	comp100580_c0	282	206.24	3.00	0.20	0.09	100.00
comp100581_c0_seq1	comp100581_c0	289	213.19	7.00	0.44	0.21	100.00
comp100582_c0_seq1	comp100582_c0	641	564.94	8.00	0.19	0.09	100.00
comp100583_c0_seq1	comp100583_c0	950	873.94	15.00	0.23	0.11	100.00
comp100584_c0_seq1	comp100584_c0	290	214.18	6.00	0.38	0.18	100.00
comp100585_c0_seq1	comp100585_c0	415	338.96	9.00	0.36	0.17	100.00
comp100586_c0_seq1	comp100586_c0	256	180.51	3.00	0.22	0.10	100.00
comp100587_c0_seq1	comp100587_c0	339	263.02	7.00	0.36	0.17	100.00
comp100588_c0_seq1	comp100588_c0	346	270.01	9.00	0.45	0.21	100.00
comp100589_c0_seq1	comp100589_c0	336	260.02	7.00	0.36	0.17	100.00
comp10058_c0_seq1	comp10058_c0	596	519.94	10.00	0.26	0.12	100.00
comp100590_c0_seq1	comp100590_c0	478	401.95	9.00	0.30	0.14	100.00
comp100591_c0_seq1	comp100591_c0	390	313.97	9.00	0.39	0.18	100.00
comp100592_c0_seq1	comp100592_c0	497	420.95	6.00	0.19	0.09	100.00
comp100593_c0_seq1	comp100593_c0	524	447.95	8.00	0.24	0.11	100.00
comp100594_c0_seq1	comp100594_c0	334	258.02	4.00	0.21	0.10	100.00
comp100595_c0_seq1	comp100595_c0	357	281.00	7.00	0.34	0.16	100.00
comp100596_c0_seq1	comp100596_c0	440	363.96	7.00	0.26	0.12	100.00
comp100597_c0_seq1	comp100597_c0	639	562.94	11.00	0.26	0.12	100.00
comp100598_c0_seq1	comp100598_c0	253	177.55	5.00	0.38	0.18	100.00
comp100599_c0_seq1	comp100599_c0	419	342.96	5.00	0.20	0.09	100.00
comp10059_c0_seq1	comp10059_c0	288	212.20	1.00	0.06	0.03	100.00
comp100600_c0_seq1	comp100600_c0	294	218.16	9.00	0.56	0.26	100.00
comp100601_c0_seq1	comp100601_c0	246	170.66	7.00	0.55	0.26	100.00
comp100602_c0_seq1	comp100602_c0	786	709.94	9.00	0.17	0.08	100.00
comp100603_c0_seq1	comp100603_c0	578	501.94	8.00	0.22	0.10	100.00
comp100604_c0_seq1	comp100604_c0	319	243.06	5.00	0.28	0.13	100.00
comp100605_c0_seq1	comp100605_c0	446	369.96	7.00	0.26	0.12	100.00
comp100606_c0_seq1	comp100606_c0	326	250.04	6.00	0.32	0.15	100.00
comp100607_c0_seq1	comp100607_c0	356	280.00	7.00	0.34	0.16	100.00
comp100608_c0_seq1	comp100608_c0	506	429.95	5.00	0.16	0.07	100.00
comp100609_c0_seq1	comp100609_c0	815	738.94	12.00	0.22	0.10	100.00
comp10060_c0_seq1	comp10060_c0	411	334.97	6.00	0.24	0.11	100.00
comp100610_c0_seq1	comp100610_c0	239	163.79	3.00	0.25	0.12	100.00
comp100611_c0_seq1	comp100611_c0	371	294.98	5.00	0.23	0.11	100.00
comp100612_c0_seq1	comp100612_c0	286	210.21	7.00	0.45	0.21	100.00
comp100613_c0_seq1	comp100613_c0	447	370.96	7.00	0.26	0.12	100.00
comp100614_c0_seq1	comp100614_c0	540	463.95	10.00	0.29	0.14	100.00
comp100615_c0_seq1	comp100615_c0	403	326.97	7.00	0.29	0.13	100.00
comp100616_c0_seq1	comp100616_c0	402	325.97	8.00	0.33	0.15	100.00
comp100617_c0_seq1	comp100617_c0	366	289.99	6.00	0.28	0.13	100.00
comp100618_c0_seq1	comp100618_c0	429	352.96	10.00	0.38	0.18	100.00
comp100619_c0_seq1	comp100619_c0	925	848.94	20.00	0.32	0.15	100.00
comp10061_c0_seq1	comp10061_c0	265	189.40	4.00	0.29	0.13	100.00
comp100620_c0_seq1	comp100620_c0	316	240.06	6.00	0.34	0.16	100.00
comp100622_c0_seq1	comp100622_c0	638	561.94	9.00	0.22	0.10	100.00
comp100623_c0_seq1	comp100623_c0	300	224.13	3.00	0.18	0.08	100.00
comp100624_c0_seq1	comp100624_c0	244	168.70	2.00	0.16	0.07	100.00
comp100625_c0_seq1	comp100625_c0	556	479.95	10.00	0.28	0.13	100.00
comp100626_c0_seq1	comp100626_c0	604	527.94	19.00	0.49	0.23	100.00
comp100627_c0_seq1	comp100627_c0	362	285.99	9.00	0.43	0.20	100.00
comp100628_c0_seq1	comp100628_c0	479	402.95	9.00	0.30	0.14	100.00
comp100629_c0_seq1	comp100629_c0	766	689.94	14.00	0.27	0.13	100.00
comp10062_c0_seq1	comp10062_c0	743	666.94	15.00	0.30	0.14	100.00
comp100630_c0_seq1	comp100630_c0	275	199.30	4.00	0.27	0.13	100.00
comp100632_c0_seq1	comp100632_c0	277	201.28	4.00	0.27	0.12	100.00
comp100633_c0_seq1	comp100633_c0	477	400.95	12.00	0.40	0.19	100.00
comp100634_c0_seq1	comp100634_c0	394	317.97	7.00	0.30	0.14	100.00
comp100635_c0_seq1	comp100635_c0	479	402.95	8.00	0.27	0.12	100.00
comp100636_c0_seq1	comp100636_c0	581	504.94	11.00	0.29	0.14	100.00
comp100637_c0_seq1	comp100637_c0	369	292.99	8.00	0.37	0.17	100.00
comp100638_c0_seq1	comp100638_c0	334	258.02	6.00	0.31	0.15	100.00
comp100639_c0_seq1	comp100639_c0	276	200.29	5.00	0.34	0.16	100.00
comp10063_c0_seq1	comp10063_c0	458	381.96	2.70	0.10	0.04	27.15
comp10063_c0_seq2	comp10063_c0	619	542.94	10.30	0.26	0.12	72.85
comp100640_c0_seq1	comp100640_c0	546	469.95	10.00	0.29	0.13	100.00
comp100641_c0_seq1	comp100641_c0	543	466.95	10.00	0.29	0.13	100.00
comp100642_c0_seq1	comp100642_c0	528	451.95	10.00	0.30	0.14	100.00
comp100643_c0_seq1	comp100643_c0	376	299.98	4.00	0.18	0.08	100.00
comp100644_c0_seq1	comp100644_c0	392	315.97	5.00	0.21	0.10	100.00
comp100645_c0_seq1	comp100645_c0	434	357.96	7.00	0.26	0.12	100.00
comp100646_c0_seq1	comp100646_c0	396	319.97	5.00	0.21	0.10	100.00
comp100647_c0_seq1	comp100647_c0	269	193.36	2.00	0.14	0.06	100.00
comp100648_c0_seq1	comp100648_c0	311	235.08	4.00	0.23	0.11	100.00
comp100649_c0_seq1	comp100649_c0	684	607.94	9.00	0.20	0.09	100.00
comp10064_c0_seq1	comp10064_c0	448	371.96	7.00	0.25	0.12	100.00
comp100651_c0_seq1	comp100651_c0	1117	1040.94	21.00	0.27	0.13	100.00
comp100652_c0_seq1	comp100652_c0	841	764.94	22.00	0.39	0.18	100.00
comp100653_c0_seq1	comp100653_c0	390	313.97	7.00	0.30	0.14	100.00
comp100654_c0_seq1	comp100654_c0	306	230.10	1.00	0.06	0.03	100.00
comp100655_c0_seq1	comp100655_c0	313	237.07	5.00	0.29	0.13	100.00
comp100657_c0_seq1	comp100657_c0	447	370.96	3.00	0.11	0.05	100.00
comp100658_c0_seq1	comp100658_c0	271	195.34	5.00	0.35	0.16	100.00
comp100659_c0_seq1	comp100659_c0	251	175.58	7.00	0.54	0.25	100.00
comp10065_c0_seq1	comp10065_c0	320	244.05	8.00	0.44	0.21	100.00
comp100660_c0_seq1	comp100660_c0	293	217.17	2.00	0.12	0.06	100.00
comp100661_c0_seq1	comp100661_c0	478	401.95	12.00	0.40	0.19	100.00
comp100662_c0_seq1	comp100662_c0	348	272.00	5.00	0.25	0.12	100.00
comp100663_c0_seq1	comp100663_c0	440	363.96	8.00	0.30	0.14	100.00
comp100665_c0_seq1	comp100665_c0	519	442.95	4.00	0.12	0.06	100.00
comp100666_c0_seq1	comp100666_c0	964	887.94	14.00	0.21	0.10	100.00
comp100667_c0_seq1	comp100667_c0	693	616.94	6.00	0.13	0.06	100.00
comp100668_c0_seq1	comp100668_c0	523	446.95	4.00	0.12	0.06	100.00
comp100669_c0_seq1	comp100669_c0	292	216.17	5.00	0.31	0.15	100.00
comp10066_c0_seq1	comp10066_c0	203	128.75	2.00	0.21	0.10	100.00
comp100670_c0_seq1	comp100670_c0	422	345.96	7.00	0.27	0.13	100.00
comp100671_c0_seq1	comp100671_c0	665	588.94	13.00	0.30	0.14	100.00
comp100673_c0_seq1	comp100673_c0	391	314.97	2.00	0.09	0.04	100.00
comp100674_c0_seq1	comp100674_c0	322	246.05	7.00	0.38	0.18	100.00
comp100675_c0_seq1	comp100675_c0	370	293.99	9.00	0.41	0.19	100.00
comp100676_c0_seq1	comp100676_c0	418	341.96	6.00	0.24	0.11	100.00
comp100677_c0_seq1	comp100677_c0	434	357.96	7.00	0.26	0.12	100.00
comp100678_c0_seq1	comp100678_c0	346	270.01	5.00	0.25	0.12	100.00
comp100679_c0_seq1	comp100679_c0	654	577.94	15.00	0.35	0.16	100.00
comp10067_c0_seq1	comp10067_c0	483	406.95	6.00	0.20	0.09	100.00
comp100680_c0_seq1	comp100680_c0	496	419.95	14.00	0.45	0.21	100.00
comp100681_c0_seq1	comp100681_c0	560	483.95	12.00	0.34	0.16	100.00
comp100682_c0_seq1	comp100682_c0	488	411.95	8.00	0.26	0.12	100.00
comp100683_c0_seq1	comp100683_c0	711	634.94	15.00	0.32	0.15	100.00
comp100684_c0_seq1	comp100684_c0	271	195.34	5.00	0.35	0.16	100.00
comp100685_c0_seq1	comp100685_c0	847	770.94	14.00	0.25	0.11	100.00
comp100687_c0_seq1	comp100687_c0	228	153.02	4.00	0.35	0.16	100.00
comp100688_c0_seq1	comp100688_c0	577	500.94	11.00	0.30	0.14	100.00
comp10068_c0_seq1	comp10068_c0	327	251.04	7.00	0.38	0.18	100.00
comp100690_c0_seq1	comp100690_c0	261	185.45	3.00	0.22	0.10	100.00
comp100691_c0_seq1	comp100691_c0	677	600.94	11.00	0.25	0.11	100.00
comp100692_c0_seq1	comp100692_c0	245	169.68	4.00	0.32	0.15	100.00
comp100693_c0_seq1	comp100693_c0	328	252.03	7.00	0.38	0.17	100.00
comp100694_c0_seq1	comp100694_c0	538	461.95	8.00	0.23	0.11	100.00
comp100696_c0_seq1	comp100696_c0	368	291.99	3.00	0.14	0.06	100.00
comp100697_c0_seq1	comp100697_c0	326	250.04	6.00	0.32	0.15	100.00
comp100699_c0_seq1	comp100699_c0	283	207.23	6.00	0.39	0.18	100.00
comp10069_c0_seq1	comp10069_c0	803	726.94	13.00	0.24	0.11	100.00
comp1006_c0_seq1	comp1006_c0	278	202.27	1.00	0.07	0.03	100.00
comp1006_c1_seq1	comp1006_c1	279	203.26	1.00	0.07	0.03	100.00
comp100700_c0_seq1	comp100700_c0	319	243.06	7.00	0.39	0.18	100.00
comp100701_c0_seq1	comp100701_c0	343	267.01	5.00	0.25	0.12	100.00
comp100702_c0_seq1	comp100702_c0	337	261.02	4.00	0.21	0.10	100.00
comp100703_c0_seq1	comp100703_c0	470	393.95	9.00	0.31	0.14	100.00
comp100706_c0_seq1	comp100706_c0	362	285.99	5.00	0.24	0.11	100.00
comp100707_c0_seq1	comp100707_c0	1048	971.94	20.00	0.28	0.13	100.00
comp100708_c0_seq1	comp100708_c0	266	190.39	4.00	0.28	0.13	100.00
comp100709_c0_seq1	comp100709_c0	368	291.99	9.00	0.42	0.19	100.00
comp10070_c0_seq1	comp10070_c0	760	683.94	12.08	0.24	0.11	51.84
comp10070_c0_seq2	comp10070_c0	376	299.98	4.92	0.22	0.10	48.16
comp100711_c0_seq1	comp100711_c0	310	234.08	4.00	0.23	0.11	100.00
comp100712_c0_seq1	comp100712_c0	311	235.08	2.00	0.12	0.05	100.00
comp100713_c0_seq1	comp100713_c0	450	373.96	7.00	0.25	0.12	100.00
comp100714_c0_seq1	comp100714_c0	280	204.26	5.00	0.33	0.15	100.00
comp100715_c0_seq1	comp100715_c0	315	239.07	7.00	0.40	0.18	100.00
comp100716_c0_seq1	comp100716_c0	489	412.95	1.00	0.03	0.02	100.00
comp100717_c0_seq1	comp100717_c0	555	478.95	10.00	0.28	0.13	100.00
comp100718_c0_seq1	comp100718_c0	289	213.19	3.00	0.19	0.09	100.00
comp100719_c0_seq1	comp100719_c0	296	220.15	6.00	0.37	0.17	100.00
comp10071_c0_seq1	comp10071_c0	310	234.08	4.00	0.23	0.11	100.00
comp100720_c0_seq1	comp100720_c0	430	353.96	9.00	0.34	0.16	100.00
comp100721_c0_seq1	comp100721_c0	384	307.98	5.00	0.22	0.10	100.00
comp100722_c0_seq1	comp100722_c0	265	189.40	5.00	0.36	0.17	100.00
comp100723_c0_seq1	comp100723_c0	577	500.94	12.00	0.32	0.15	100.00
comp100724_c0_seq1	comp100724_c0	242	166.73	0.00	0.00	0.00	0.00
comp100725_c0_seq1	comp100725_c0	795	718.94	12.00	0.23	0.10	100.00
comp100726_c0_seq1	comp100726_c0	360	283.99	7.00	0.33	0.15	100.00
comp100727_c0_seq1	comp100727_c0	333	257.03	5.00	0.26	0.12	100.00
comp100728_c0_seq1	comp100728_c0	518	441.95	9.00	0.28	0.13	100.00
comp100729_c0_seq1	comp100729_c0	266	190.39	3.00	0.21	0.10	100.00
comp10072_c0_seq1	comp10072_c0	808	731.94	14.00	0.26	0.12	100.00
comp100730_c0_seq1	comp100730_c0	347	271.01	6.00	0.30	0.14	100.00
comp100731_c0_seq1	comp100731_c0	231	155.96	1.00	0.09	0.04	100.00
comp100732_c0_seq1	comp100732_c0	494	417.95	12.00	0.39	0.18	100.00
comp100733_c0_seq1	comp100733_c0	1264	1187.94	18.00	0.20	0.10	100.00
comp100734_c0_seq1	comp100734_c0	244	168.70	1.00	0.08	0.04	100.00
comp100735_c0_seq1	comp100735_c0	937	860.94	10.00	0.16	0.07	100.00
comp100736_c0_seq1	comp100736_c0	605	528.94	13.00	0.33	0.15	100.00
comp100737_c0_seq1	comp100737_c0	322	246.05	8.00	0.44	0.20	100.00
comp100738_c0_seq1	comp100738_c0	389	312.97	0.00	0.00	0.00	0.00
comp100738_c0_seq2	comp100738_c0	390	313.97	2.00	0.09	0.04	100.00
comp100739_c0_seq1	comp100739_c0	386	309.98	7.00	0.31	0.14	100.00
comp10073_c0_seq1	comp10073_c0	932	855.94	14.00	0.22	0.10	100.00
comp100740_c0_seq1	comp100740_c0	313	237.07	6.00	0.34	0.16	100.00
comp100741_c0_seq1	comp100741_c0	296	220.15	7.00	0.43	0.20	100.00
comp100742_c0_seq1	comp100742_c0	266	190.39	4.00	0.28	0.13	100.00
comp100743_c0_seq1	comp100743_c0	343	267.01	5.00	0.25	0.12	100.00
comp100744_c0_seq1	comp100744_c0	562	485.95	10.00	0.28	0.13	100.00
comp100745_c0_seq1	comp100745_c0	358	281.99	4.00	0.19	0.09	100.00
comp100746_c0_seq1	comp100746_c0	362	285.99	8.00	0.38	0.18	100.00
comp100747_c0_seq1	comp100747_c0	1433	1356.94	19.00	0.19	0.09	100.00
comp100748_c0_seq1	comp100748_c0	310	234.08	6.00	0.35	0.16	100.00
comp100749_c0_seq1	comp100749_c0	538	461.95	7.00	0.20	0.10	100.00
comp10074_c0_seq1	comp10074_c0	1072	995.94	31.00	0.42	0.20	100.00
comp100750_c0_seq1	comp100750_c0	294	218.16	6.00	0.37	0.17	100.00
comp100751_c0_seq1	comp100751_c0	651	574.94	11.00	0.26	0.12	100.00
comp100753_c0_seq1	comp100753_c0	634	557.94	9.00	0.22	0.10	100.00
comp100756_c0_seq1	comp100756_c0	633	556.94	15.00	0.36	0.17	100.00
comp100757_c0_seq1	comp100757_c0	274	198.31	2.00	0.14	0.06	100.00
comp100758_c0_seq1	comp100758_c0	229	154.00	4.00	0.35	0.16	100.00
comp100759_c0_seq1	comp100759_c0	334	258.02	4.00	0.21	0.10	100.00
comp10075_c0_seq1	comp10075_c0	919	842.94	21.00	0.34	0.16	100.00
comp100760_c0_seq1	comp100760_c0	740	663.94	16.00	0.33	0.15	100.00
comp100761_c0_seq1	comp100761_c0	222	147.17	1.00	0.09	0.04	100.00
comp100762_c0_seq1	comp100762_c0	238	162.81	5.00	0.42	0.19	100.00
comp100764_c0_seq1	comp100764_c0	215	140.37	0.00	0.00	0.00	0.00
comp100765_c0_seq1	comp100765_c0	523	446.95	15.00	0.45	0.21	100.00
comp100766_c0_seq1	comp100766_c0	552	475.95	10.00	0.28	0.13	100.00
comp100768_c0_seq1	comp100768_c0	470	393.95	4.00	0.14	0.06	100.00
comp100769_c0_seq1	comp100769_c0	594	517.94	10.00	0.26	0.12	100.00
comp10076_c0_seq1	comp10076_c0	298	222.14	45.00	2.74	1.27	100.00
comp100770_c0_seq1	comp100770_c0	754	677.94	11.00	0.22	0.10	100.00
comp100771_c0_seq1	comp100771_c0	320	244.05	1.00	0.06	0.03	100.00
comp100771_c1_seq1	comp100771_c1	831	754.94	18.00	0.32	0.15	100.00
comp100772_c0_seq1	comp100772_c0	300	224.13	5.00	0.30	0.14	100.00
comp100774_c0_seq1	comp100774_c0	541	464.95	8.00	0.23	0.11	100.00
comp100775_c0_seq1	comp100775_c0	516	439.95	11.00	0.34	0.16	100.00
comp100776_c0_seq1	comp100776_c0	456	379.96	7.00	0.25	0.12	100.00
comp100777_c0_seq1	comp100777_c0	235	159.87	5.00	0.42	0.20	100.00
comp100778_c0_seq1	comp100778_c0	605	528.94	3.00	0.08	0.04	100.00
comp100779_c0_seq1	comp100779_c0	608	531.94	14.00	0.36	0.17	100.00
comp10077_c0_seq1	comp10077_c0	1249	1172.94	26.00	0.30	0.14	100.00
comp100780_c0_seq1	comp100780_c0	307	231.10	4.00	0.23	0.11	100.00
comp100781_c0_seq1	comp100781_c0	353	277.00	5.00	0.24	0.11	100.00
comp100782_c0_seq1	comp100782_c0	912	835.94	16.00	0.26	0.12	100.00
comp100783_c0_seq1	comp100783_c0	517	440.95	4.00	0.12	0.06	100.00
comp100784_c0_seq1	comp100784_c0	245	169.68	4.00	0.32	0.15	100.00
comp100785_c0_seq1	comp100785_c0	739	662.94	12.00	0.24	0.11	100.00
comp100786_c0_seq1	comp100786_c0	231	155.96	0.00	0.00	0.00	0.00
comp100787_c0_seq1	comp100787_c0	442	365.96	7.00	0.26	0.12	100.00
comp100788_c0_seq1	comp100788_c0	643	566.94	11.00	0.26	0.12	100.00
comp100789_c0_seq1	comp100789_c0	272	196.33	7.00	0.48	0.22	100.00
comp10078_c0_seq1	comp10078_c0	328	252.03	3.00	0.16	0.07	100.00
comp100790_c0_seq1	comp100790_c0	379	302.98	6.00	0.27	0.12	100.00
comp100791_c0_seq1	comp100791_c0	462	385.95	5.00	0.18	0.08	100.00
comp100792_c0_seq1	comp100792_c0	226	151.07	2.00	0.18	0.08	100.00
comp100793_c0_seq1	comp100793_c0	254	178.54	1.00	0.08	0.04	100.00
comp100794_c0_seq1	comp100794_c0	472	395.95	9.00	0.31	0.14	100.00
comp100795_c0_seq1	comp100795_c0	550	473.95	7.00	0.20	0.09	100.00
comp100796_c0_seq1	comp100796_c0	213	138.43	3.00	0.29	0.14	100.00
comp100797_c0_seq1	comp100797_c0	481	404.95	10.00	0.33	0.16	100.00
comp100798_c0_seq1	comp100798_c0	798	721.94	12.00	0.22	0.10	100.00
comp100799_c0_seq1	comp100799_c0	237	161.83	4.00	0.33	0.16	100.00
comp10079_c0_seq1	comp10079_c0	403	326.97	7.00	0.29	0.13	100.00
comp1007_c0_seq1	comp1007_c0	511	434.95	6.00	0.19	0.09	100.00
comp100800_c0_seq1	comp100800_c0	313	237.07	7.00	0.40	0.19	100.00
comp100801_c0_seq1	comp100801_c0	335	259.02	7.00	0.37	0.17	100.00
comp100802_c0_seq1	comp100802_c0	270	194.35	1.00	0.07	0.03	100.00
comp100803_c0_seq1	comp100803_c0	589	512.94	13.00	0.34	0.16	100.00
comp100804_c0_seq1	comp100804_c0	870	793.94	18.00	0.31	0.14	100.00
comp100805_c0_seq1	comp100805_c0	490	413.95	11.00	0.36	0.17	100.00
comp100807_c0_seq1	comp100807_c0	445	368.96	9.00	0.33	0.15	100.00
comp100808_c0_seq1	comp100808_c0	425	348.96	7.00	0.27	0.13	100.00
comp100809_c0_seq1	comp100809_c0	461	384.96	11.00	0.39	0.18	100.00
comp10080_c0_seq1	comp10080_c0	710	633.94	21.00	0.45	0.21	100.00
comp100810_c0_seq1	comp100810_c0	436	359.96	4.00	0.15	0.07	100.00
comp100811_c0_seq1	comp100811_c0	602	525.94	10.00	0.26	0.12	100.00
comp100812_c0_seq1	comp100812_c0	337	261.02	9.00	0.47	0.22	100.00
comp100814_c0_seq1	comp100814_c0	389	312.97	11.00	0.48	0.22	100.00
comp100815_c0_seq1	comp100815_c0	207	132.61	1.00	0.10	0.05	100.00
comp100816_c0_seq1	comp100816_c0	884	807.94	21.00	0.35	0.16	100.00
comp100817_c0_seq1	comp100817_c0	892	815.94	23.00	0.38	0.18	100.00
comp100818_c0_seq1	comp100818_c0	481	404.95	5.00	0.17	0.08	100.00
comp100819_c0_seq1	comp100819_c0	479	402.95	6.00	0.20	0.09	100.00
comp10081_c0_seq1	comp10081_c0	822	745.94	16.53	0.30	0.14	88.62
comp10081_c0_seq2	comp10081_c0	591	514.94	1.47	0.04	0.02	11.38
comp100820_c0_seq1	comp100820_c0	330	254.03	8.00	0.43	0.20	100.00
comp100821_c0_seq1	comp100821_c0	537	460.95	6.00	0.18	0.08	100.00
comp100822_c0_seq1	comp100822_c0	1368	1291.94	24.00	0.25	0.12	100.00
comp100823_c0_seq1	comp100823_c0	1427	1350.94	23.00	0.23	0.11	100.00
comp100824_c0_seq1	comp100824_c0	289	213.19	5.00	0.32	0.15	100.00
comp100825_c0_seq1	comp100825_c0	489	412.95	8.00	0.26	0.12	100.00
comp100826_c0_seq1	comp100826_c0	718	641.94	19.00	0.40	0.19	100.00
comp100827_c0_seq1	comp100827_c0	501	424.95	4.00	0.13	0.06	100.00
comp100828_c0_seq1	comp100828_c0	457	380.96	6.00	0.21	0.10	100.00
comp100829_c0_seq1	comp100829_c0	401	324.97	5.00	0.21	0.10	100.00
comp10082_c0_seq1	comp10082_c0	1966	1889.94	38.00	0.27	0.13	100.00
comp100830_c0_seq1	comp100830_c0	790	713.94	11.00	0.21	0.10	100.00
comp100831_c0_seq1	comp100831_c0	666	589.94	13.00	0.30	0.14	100.00
comp100832_c0_seq1	comp100832_c0	389	312.97	8.00	0.35	0.16	100.00
comp100833_c0_seq1	comp100833_c0	797	720.94	20.00	0.38	0.17	100.00
comp100834_c0_seq1	comp100834_c0	575	498.94	7.00	0.19	0.09	100.00
comp100835_c0_seq1	comp100835_c0	646	569.94	7.00	0.17	0.08	100.00
comp100836_c0_seq1	comp100836_c0	861	784.94	14.00	0.24	0.11	100.00
comp100837_c0_seq1	comp100837_c0	619	542.94	8.00	0.20	0.09	100.00
comp100838_c0_seq1	comp100838_c0	742	665.94	17.00	0.35	0.16	100.00
comp100839_c0_seq1	comp100839_c0	303	227.11	4.00	0.24	0.11	100.00
comp100841_c0_seq1	comp100841_c0	675	598.94	15.00	0.34	0.16	100.00
comp100843_c0_seq1	comp100843_c0	584	507.94	15.00	0.40	0.19	100.00
comp100844_c0_seq1	comp100844_c0	320	244.05	7.00	0.39	0.18	100.00
comp100845_c0_seq1	comp100845_c0	298	222.14	7.00	0.43	0.20	100.00
comp100846_c0_seq1	comp100846_c0	602	525.94	12.00	0.31	0.14	100.00
comp100847_c0_seq1	comp100847_c0	339	263.02	8.00	0.41	0.19	100.00
comp100848_c0_seq1	comp100848_c0	401	324.97	7.00	0.29	0.14	100.00
comp100849_c0_seq1	comp100849_c0	367	290.99	6.00	0.28	0.13	100.00
comp10084_c0_seq1	comp10084_c0	1702	1625.94	26.70	0.22	0.10	83.82
comp10084_c0_seq2	comp10084_c0	801	724.94	2.30	0.04	0.02	16.18
comp100850_c0_seq1	comp100850_c0	690	613.94	19.00	0.42	0.19	100.00
comp100851_c0_seq1	comp100851_c0	924	847.94	16.00	0.26	0.12	100.00
comp100852_c0_seq1	comp100852_c0	389	312.97	6.00	0.26	0.12	100.00
comp100853_c0_seq1	comp100853_c0	302	226.12	2.00	0.12	0.06	100.00
comp100855_c0_seq1	comp100855_c0	933	856.94	10.00	0.16	0.07	100.00
comp100856_c0_seq1	comp100856_c0	391	314.97	11.00	0.47	0.22	100.00
comp100858_c0_seq1	comp100858_c0	276	200.29	5.00	0.34	0.16	100.00
comp100859_c0_seq1	comp100859_c0	214	139.40	2.00	0.19	0.09	100.00
comp10085_c0_seq1	comp10085_c0	909	832.94	14.00	0.23	0.11	100.00
comp100860_c0_seq1	comp100860_c0	381	304.98	8.00	0.35	0.16	100.00
comp100861_c0_seq1	comp100861_c0	241	165.75	3.00	0.24	0.11	100.00
comp100862_c0_seq1	comp100862_c0	265	189.40	5.00	0.36	0.17	100.00
comp100863_c0_seq1	comp100863_c0	350	274.00	0.00	0.00	0.00	0.00
comp100863_c0_seq2	comp100863_c0	349	273.00	10.00	0.50	0.23	100.00
comp100864_c0_seq1	comp100864_c0	292	216.17	7.00	0.44	0.20	100.00
comp100865_c0_seq1	comp100865_c0	338	262.02	6.00	0.31	0.14	100.00
comp100866_c0_seq1	comp100866_c0	454	377.96	8.00	0.29	0.13	100.00
comp100868_c0_seq1	comp100868_c0	480	403.95	4.00	0.13	0.06	100.00
comp100869_c0_seq1	comp100869_c0	338	262.02	3.00	0.15	0.07	100.00
comp10086_c0_seq1	comp10086_c0	432	355.96	9.00	0.34	0.16	100.00
comp100870_c0_seq1	comp100870_c0	688	611.94	12.00	0.27	0.12	100.00
comp100871_c0_seq1	comp100871_c0	1289	1212.94	20.00	0.22	0.10	100.00
comp100872_c0_seq1	comp100872_c0	368	291.99	4.00	0.19	0.09	100.00
comp100873_c0_seq1	comp100873_c0	424	347.96	8.00	0.31	0.14	100.00
comp100875_c0_seq1	comp100875_c0	365	288.99	7.00	0.33	0.15	100.00
comp100876_c0_seq1	comp100876_c0	291	215.18	5.00	0.31	0.15	100.00
comp100877_c0_seq1	comp100877_c0	233	157.91	7.00	0.60	0.28	100.00
comp100878_c0_seq1	comp100878_c0	733	656.94	11.00	0.23	0.11	100.00
comp100879_c0_seq1	comp100879_c0	396	319.97	8.00	0.34	0.16	100.00
comp10087_c0_seq1	comp10087_c0	207	132.61	0.00	0.00	0.00	0.00
comp100881_c0_seq1	comp100881_c0	713	636.94	9.00	0.19	0.09	100.00
comp100882_c0_seq1	comp100882_c0	429	352.96	8.00	0.31	0.14	100.00
comp100883_c0_seq1	comp100883_c0	683	606.94	11.00	0.25	0.11	100.00
comp100884_c0_seq1	comp100884_c0	220	145.23	15.00	1.40	0.65	100.00
comp100886_c0_seq1	comp100886_c0	270	194.35	4.00	0.28	0.13	100.00
comp100887_c0_seq1	comp100887_c0	283	207.23	2.00	0.13	0.06	100.00
comp100888_c0_seq1	comp100888_c0	371	294.98	5.00	0.23	0.11	100.00
comp100889_c0_seq1	comp100889_c0	849	772.94	18.00	0.31	0.15	100.00
comp10088_c0_seq1	comp10088_c0	1059	982.94	16.00	0.22	0.10	100.00
comp100890_c0_seq1	comp100890_c0	295	219.15	6.00	0.37	0.17	100.00
comp100891_c0_seq1	comp100891_c0	328	252.03	7.00	0.38	0.17	100.00
comp100892_c0_seq1	comp100892_c0	304	228.11	10.00	0.59	0.28	100.00
comp100893_c0_seq1	comp100893_c0	616	539.94	10.00	0.25	0.12	100.00
comp100894_c0_seq1	comp100894_c0	534	457.95	6.00	0.18	0.08	100.00
comp100896_c0_seq1	comp100896_c0	812	735.94	22.00	0.40	0.19	100.00
comp100897_c0_seq1	comp100897_c0	256	180.51	1.00	0.07	0.03	100.00
comp100898_c0_seq1	comp100898_c0	392	315.97	9.00	0.39	0.18	100.00
comp100899_c0_seq1	comp100899_c0	201	126.82	0.00	0.00	0.00	0.00
comp10089_c0_seq1	comp10089_c0	849	772.94	15.00	0.26	0.12	100.00
comp1008_c0_seq1	comp1008_c0	230	154.98	2.00	0.17	0.08	100.00
comp100900_c0_seq1	comp100900_c0	283	207.23	3.00	0.20	0.09	100.00
comp100901_c0_seq1	comp100901_c0	254	178.54	7.00	0.53	0.25	100.00
comp100902_c0_seq1	comp100902_c0	676	599.94	16.00	0.36	0.17	100.00
comp100903_c0_seq1	comp100903_c0	519	442.95	8.00	0.24	0.11	100.00
comp100904_c0_seq1	comp100904_c0	332	256.03	7.00	0.37	0.17	100.00
comp100905_c0_seq1	comp100905_c0	278	202.27	2.00	0.13	0.06	100.00
comp100906_c0_seq1	comp100906_c0	591	514.94	13.00	0.34	0.16	100.00
comp100907_c0_seq1	comp100907_c0	444	367.96	7.00	0.26	0.12	100.00
comp100909_c0_seq1	comp100909_c0	444	367.96	9.00	0.33	0.15	100.00
comp10090_c0_seq1	comp10090_c0	417	340.96	2.00	0.08	0.04	100.00
comp100910_c0_seq1	comp100910_c0	244	168.70	2.00	0.16	0.07	100.00
comp100911_c0_seq1	comp100911_c0	435	358.96	10.00	0.38	0.17	100.00
comp100912_c0_seq1	comp100912_c0	1790	1713.94	34.00	0.27	0.12	100.00
comp100913_c0_seq1	comp100913_c0	282	206.24	2.00	0.13	0.06	100.00
comp100914_c0_seq1	comp100914_c0	447	370.96	8.00	0.29	0.14	100.00
comp100915_c0_seq1	comp100915_c0	425	348.96	9.00	0.35	0.16	100.00
comp100916_c0_seq1	comp100916_c0	458	381.96	13.00	0.46	0.21	100.00
comp100917_c0_seq1	comp100917_c0	254	178.54	2.00	0.15	0.07	100.00
comp100918_c0_seq1	comp100918_c0	532	455.95	5.00	0.15	0.07	100.00
comp100919_c0_seq1	comp100919_c0	540	463.95	10.00	0.29	0.14	100.00
comp10091_c0_seq1	comp10091_c0	223	148.15	2.00	0.18	0.08	100.00
comp100920_c0_seq1	comp100920_c0	443	366.96	5.00	0.18	0.09	100.00
comp100921_c0_seq1	comp100921_c0	716	639.94	13.00	0.27	0.13	100.00
comp100922_c0_seq1	comp100922_c0	202	127.78	3.00	0.32	0.15	100.00
comp100923_c0_seq1	comp100923_c0	418	341.96	10.00	0.40	0.18	100.00
comp100925_c0_seq1	comp100925_c0	853	776.94	15.00	0.26	0.12	100.00
comp100926_c0_seq1	comp100926_c0	527	450.95	8.00	0.24	0.11	100.00
comp100927_c0_seq1	comp100927_c0	210	135.52	1.00	0.10	0.05	100.00
comp100928_c0_seq1	comp100928_c0	535	458.95	6.00	0.18	0.08	100.00
comp100929_c0_seq1	comp100929_c0	710	633.94	12.00	0.26	0.12	100.00
comp10092_c0_seq1	comp10092_c0	255	179.53	7.00	0.53	0.24	100.00
comp100930_c0_seq1	comp100930_c0	273	197.32	6.00	0.41	0.19	100.00
comp100931_c0_seq1	comp100931_c0	869	792.94	11.00	0.19	0.09	100.00
comp100932_c0_seq1	comp100932_c0	229	154.00	4.00	0.35	0.16	100.00
comp100933_c0_seq1	comp100933_c0	341	265.01	7.00	0.36	0.17	100.00
comp100934_c0_seq1	comp100934_c0	403	326.97	4.00	0.17	0.08	100.00
comp100935_c0_seq1	comp100935_c0	488	411.95	7.00	0.23	0.11	100.00
comp100936_c0_seq1	comp100936_c0	365	288.99	3.00	0.14	0.07	100.00
comp100937_c0_seq1	comp100937_c0	395	318.97	6.00	0.25	0.12	100.00
comp100938_c0_seq1	comp100938_c0	304	228.11	1.00	0.06	0.03	100.00
comp100939_c0_seq1	comp100939_c0	403	326.97	6.00	0.25	0.12	100.00
comp10093_c0_seq1	comp10093_c0	227	152.05	9.00	0.80	0.37	100.00
comp100940_c0_seq1	comp100940_c0	689	612.94	13.00	0.29	0.13	100.00
comp100941_c0_seq1	comp100941_c0	819	742.94	10.00	0.18	0.08	100.00
comp100942_c0_seq1	comp100942_c0	398	321.97	5.00	0.21	0.10	100.00
comp100943_c0_seq1	comp100943_c0	422	345.96	9.00	0.35	0.16	100.00
comp100944_c0_seq1	comp100944_c0	263	187.42	2.00	0.14	0.07	100.00
comp100945_c0_seq1	comp100945_c0	229	154.00	4.00	0.35	0.16	100.00
comp100946_c0_seq1	comp100946_c0	755	678.94	13.00	0.26	0.12	100.00
comp100947_c0_seq1	comp100947_c0	591	514.94	16.00	0.42	0.20	100.00
comp100948_c0_seq1	comp100948_c0	610	533.94	6.00	0.15	0.07	100.00
comp100949_c0_seq1	comp100949_c0	227	152.05	1.00	0.09	0.04	100.00
comp10094_c0_seq1	comp10094_c0	268	192.37	2.00	0.14	0.07	100.00
comp100950_c0_seq1	comp100950_c0	264	188.41	5.00	0.36	0.17	100.00
comp100951_c0_seq1	comp100951_c0	207	132.61	0.00	0.00	0.00	0.00
comp100952_c0_seq1	comp100952_c0	342	266.01	3.00	0.15	0.07	100.00
comp100953_c0_seq1	comp100953_c0	265	189.40	8.00	0.57	0.27	100.00
comp100954_c0_seq1	comp100954_c0	726	649.94	17.00	0.35	0.16	100.00
comp100955_c0_seq1	comp100955_c0	437	360.96	7.00	0.26	0.12	100.00
comp100956_c0_seq1	comp100956_c0	353	277.00	8.00	0.39	0.18	100.00
comp100957_c0_seq1	comp100957_c0	507	430.95	12.00	0.38	0.17	100.00
comp100958_c0_seq1	comp100958_c0	323	247.05	7.00	0.38	0.18	100.00
comp100959_c0_seq1	comp100959_c0	640	563.94	16.00	0.38	0.18	100.00
comp10095_c0_seq1	comp10095_c0	244	168.70	8.00	0.64	0.30	100.00
comp100960_c0_seq1	comp100960_c0	688	611.94	19.00	0.42	0.19	100.00
comp100962_c0_seq1	comp100962_c0	785	708.94	14.00	0.27	0.12	100.00
comp100963_c0_seq1	comp100963_c0	203	128.75	1.00	0.11	0.05	100.00
comp100964_c0_seq1	comp100964_c0	214	139.40	7.00	0.68	0.32	100.00
comp100965_c0_seq1	comp100965_c0	304	228.11	5.00	0.30	0.14	100.00
comp100966_c0_seq1	comp100966_c0	643	566.94	17.00	0.41	0.19	100.00
comp100967_c0_seq1	comp100967_c0	381	304.98	7.00	0.31	0.14	100.00
comp100968_c0_seq1	comp100968_c0	249	173.61	1.00	0.08	0.04	100.00
comp100969_c0_seq1	comp100969_c0	707	630.94	9.00	0.19	0.09	100.00
comp100970_c0_seq1	comp100970_c0	388	311.98	4.00	0.17	0.08	100.00
comp100971_c0_seq1	comp100971_c0	1186	1109.94	25.00	0.30	0.14	100.00
comp100973_c0_seq1	comp100973_c0	548	471.95	10.00	0.29	0.13	100.00
comp100974_c0_seq1	comp100974_c0	358	281.99	9.00	0.43	0.20	100.00
comp100975_c0_seq1	comp100975_c0	583	506.94	10.00	0.27	0.12	100.00
comp100976_c0_seq1	comp100976_c0	469	392.95	14.00	0.48	0.22	100.00
comp100978_c0_seq1	comp100978_c0	343	267.01	8.00	0.41	0.19	100.00
comp100979_c0_seq1	comp100979_c0	438	361.96	8.00	0.30	0.14	100.00
comp10097_c0_seq1	comp10097_c0	1199	1122.94	33.00	0.40	0.18	100.00
comp100980_c0_seq1	comp100980_c0	251	175.58	5.00	0.39	0.18	100.00
comp100981_c0_seq1	comp100981_c0	208	133.58	1.00	0.10	0.05	100.00
comp100982_c0_seq1	comp100982_c0	344	268.01	6.00	0.30	0.14	100.00
comp100983_c0_seq1	comp100983_c0	479	402.95	12.00	0.40	0.19	100.00
comp100985_c0_seq1	comp100985_c0	1165	1088.94	14.00	0.17	0.08	100.00
comp100986_c0_seq1	comp100986_c0	423	346.96	7.00	0.27	0.13	100.00
comp100987_c0_seq1	comp100987_c0	1076	999.94	21.00	0.28	0.13	100.00
comp100988_c0_seq1	comp100988_c0	247	171.65	5.00	0.39	0.18	100.00
comp100989_c0_seq1	comp100989_c0	1064	987.94	27.00	0.37	0.17	100.00
comp10098_c0_seq1	comp10098_c0	1077	1000.94	26.00	0.35	0.16	100.00
comp100990_c0_seq1	comp100990_c0	464	387.95	10.00	0.35	0.16	100.00
comp100991_c0_seq1	comp100991_c0	376	299.98	8.00	0.36	0.17	100.00
comp100992_c0_seq1	comp100992_c0	487	410.95	9.00	0.30	0.14	100.00
comp100993_c0_seq1	comp100993_c0	542	465.95	4.00	0.12	0.05	100.00
comp100994_c0_seq1	comp100994_c0	465	388.95	11.00	0.38	0.18	100.00
comp100995_c0_seq1	comp100995_c0	732	655.94	12.00	0.25	0.11	100.00
comp100996_c0_seq1	comp100996_c0	389	312.97	9.00	0.39	0.18	100.00
comp100997_c0_seq1	comp100997_c0	617	540.94	9.00	0.23	0.10	100.00
comp100998_c0_seq1	comp100998_c0	1030	953.94	21.00	0.30	0.14	100.00
comp100999_c0_seq1	comp100999_c0	489	412.95	11.00	0.36	0.17	100.00
comp10099_c0_seq1	comp10099_c0	593	516.94	8.00	0.21	0.10	100.00
comp100_c0_seq1	comp100_c0	562	485.95	4.23	0.12	0.05	61.52
comp100_c0_seq2	comp100_c0	584	507.94	2.77	0.07	0.03	38.48
comp101000_c0_seq1	comp101000_c0	335	259.02	6.00	0.31	0.15	100.00
comp101001_c0_seq1	comp101001_c0	535	458.95	11.00	0.32	0.15	100.00
comp101002_c0_seq1	comp101002_c0	469	392.95	5.00	0.17	0.08	100.00
comp101003_c0_seq1	comp101003_c0	669	592.94	12.00	0.27	0.13	100.00
comp101004_c0_seq1	comp101004_c0	345	269.01	7.00	0.35	0.16	100.00
comp101005_c0_seq1	comp101005_c0	562	485.95	10.00	0.28	0.13	100.00
comp101006_c0_seq1	comp101006_c0	416	339.96	9.00	0.36	0.17	100.00
comp101007_c0_seq1	comp101007_c0	532	455.95	6.00	0.18	0.08	100.00
comp101008_c0_seq1	comp101008_c0	577	500.94	10.00	0.27	0.13	100.00
comp101009_c0_seq1	comp101009_c0	449	372.96	8.00	0.29	0.13	100.00
comp10100_c0_seq1	comp10100_c0	466	389.95	4.00	0.14	0.06	100.00
comp101010_c0_seq1	comp101010_c0	634	557.94	12.00	0.29	0.14	100.00
comp101011_c0_seq1	comp101011_c0	332	256.03	8.00	0.42	0.20	100.00
comp101013_c0_seq1	comp101013_c0	501	424.95	15.00	0.48	0.22	100.00
comp101014_c0_seq1	comp101014_c0	443	366.96	5.00	0.18	0.09	100.00
comp101015_c0_seq1	comp101015_c0	314	238.07	5.00	0.28	0.13	100.00
comp101016_c0_seq1	comp101016_c0	1233	1156.94	19.00	0.22	0.10	100.00
comp101017_c0_seq1	comp101017_c0	410	333.97	9.00	0.36	0.17	100.00
comp101018_c0_seq1	comp101018_c0	778	701.94	14.00	0.27	0.13	100.00
comp101019_c0_seq1	comp101019_c0	336	260.02	5.00	0.26	0.12	100.00
comp10101_c0_seq1	comp10101_c0	748	671.94	10.00	0.20	0.09	100.00
comp101021_c0_seq1	comp101021_c0	731	654.94	11.00	0.23	0.11	100.00
comp101022_c0_seq1	comp101022_c0	219	144.25	1.00	0.09	0.04	100.00
comp101023_c0_seq1	comp101023_c0	430	353.96	11.00	0.42	0.20	100.00
comp101024_c0_seq1	comp101024_c0	609	532.94	13.00	0.33	0.15	100.00
comp101025_c0_seq1	comp101025_c0	381	304.98	2.00	0.09	0.04	100.00
comp101026_c0_seq1	comp101026_c0	287	211.20	2.00	0.13	0.06	100.00
comp101027_c0_seq1	comp101027_c0	720	643.94	19.00	0.40	0.19	100.00
comp101028_c0_seq1	comp101028_c0	293	217.17	7.00	0.44	0.20	100.00
comp101029_c0_seq1	comp101029_c0	477	400.95	13.00	0.44	0.20	100.00
comp10102_c0_seq1	comp10102_c0	1347	1270.94	25.00	0.27	0.12	100.00
comp101030_c0_seq1	comp101030_c0	1083	1006.94	19.00	0.26	0.12	100.00
comp101031_c0_seq1	comp101031_c0	313	237.07	5.00	0.29	0.13	100.00
comp101033_c0_seq1	comp101033_c0	682	605.94	12.00	0.27	0.12	100.00
comp101034_c0_seq1	comp101034_c0	462	385.95	9.00	0.32	0.15	100.00
comp101035_c0_seq1	comp101035_c0	292	216.17	8.00	0.50	0.23	100.00
comp101036_c0_seq1	comp101036_c0	305	229.10	6.00	0.35	0.16	100.00
comp101037_c0_seq1	comp101037_c0	375	298.98	9.00	0.41	0.19	100.00
comp101038_c0_seq1	comp101038_c0	263	187.42	20.00	1.44	0.67	100.00
comp10103_c0_seq1	comp10103_c0	1554	1477.94	29.00	0.27	0.12	100.00
comp101040_c0_seq1	comp101040_c0	346	270.01	7.00	0.35	0.16	100.00
comp101041_c0_seq1	comp101041_c0	651	574.94	15.00	0.35	0.16	100.00
comp101042_c0_seq1	comp101042_c0	409	332.97	7.00	0.28	0.13	100.00
comp101043_c0_seq1	comp101043_c0	932	855.94	15.00	0.24	0.11	100.00
comp101044_c0_seq1	comp101044_c0	379	302.98	3.00	0.13	0.06	100.00
comp101045_c0_seq1	comp101045_c0	513	436.95	7.00	0.22	0.10	100.00
comp101046_c0_seq1	comp101046_c0	335	259.02	5.00	0.26	0.12	100.00
comp101048_c0_seq1	comp101048_c0	310	234.08	7.00	0.40	0.19	100.00
comp101049_c0_seq1	comp101049_c0	399	322.97	9.00	0.38	0.18	100.00
comp10104_c0_seq1	comp10104_c0	437	360.96	15.00	0.56	0.26	100.00
comp101050_c0_seq1	comp101050_c0	761	684.94	14.00	0.28	0.13	100.00
comp101051_c0_seq1	comp101051_c0	300	224.13	5.00	0.30	0.14	100.00
comp101052_c0_seq1	comp101052_c0	239	163.79	2.00	0.17	0.08	100.00
comp101053_c0_seq1	comp101053_c0	640	563.94	10.00	0.24	0.11	100.00
comp101054_c0_seq1	comp101054_c0	323	247.05	7.00	0.38	0.18	100.00
comp101055_c0_seq1	comp101055_c0	519	442.95	9.00	0.27	0.13	100.00
comp101057_c0_seq1	comp101057_c0	892	815.94	11.00	0.18	0.08	100.00
comp101058_c0_seq1	comp101058_c0	539	462.95	9.00	0.26	0.12	100.00
comp101059_c0_seq1	comp101059_c0	403	326.97	6.00	0.25	0.12	100.00
comp101060_c0_seq1	comp101060_c0	420	343.96	6.00	0.24	0.11	100.00
comp101061_c0_seq1	comp101061_c0	236	160.85	3.00	0.25	0.12	100.00
comp101062_c0_seq1	comp101062_c0	829	752.94	12.00	0.22	0.10	100.00
comp101063_c0_seq1	comp101063_c0	378	301.98	8.00	0.36	0.17	100.00
comp101064_c0_seq1	comp101064_c0	1822	1745.94	25.00	0.19	0.09	100.00
comp101066_c0_seq1	comp101066_c0	329	253.03	6.00	0.32	0.15	100.00
comp101067_c0_seq1	comp101067_c0	228	153.02	3.00	0.27	0.12	100.00
comp101068_c0_seq1	comp101068_c0	356	280.00	5.00	0.24	0.11	100.00
comp101069_c0_seq1	comp101069_c0	610	533.94	11.00	0.28	0.13	100.00
comp10106_c0_seq1	comp10106_c0	1048	971.94	24.00	0.33	0.16	100.00
comp101070_c0_seq1	comp101070_c0	586	509.94	9.00	0.24	0.11	100.00
comp101071_c0_seq1	comp101071_c0	884	807.94	9.00	0.15	0.07	100.00
comp101074_c0_seq1	comp101074_c0	271	195.34	3.00	0.21	0.10	100.00
comp101077_c0_seq1	comp101077_c0	242	166.73	4.00	0.32	0.15	100.00
comp101078_c0_seq1	comp101078_c0	382	305.98	13.00	0.57	0.27	100.00
comp101079_c0_seq1	comp101079_c0	518	441.95	8.00	0.24	0.11	100.00
comp10107_c0_seq1	comp10107_c0	560	483.95	15.00	0.42	0.19	100.00
comp101080_c0_seq1	comp101080_c0	407	330.97	7.00	0.29	0.13	100.00
comp101081_c0_seq1	comp101081_c0	265	189.40	3.00	0.21	0.10	100.00
comp101082_c0_seq1	comp101082_c0	738	661.94	12.00	0.25	0.11	100.00
comp101083_c0_seq1	comp101083_c0	790	713.94	18.00	0.34	0.16	100.00
comp101084_c0_seq1	comp101084_c0	857	780.94	16.00	0.28	0.13	100.00
comp101085_c0_seq1	comp101085_c0	714	637.94	18.00	0.38	0.18	100.00
comp101086_c0_seq1	comp101086_c0	461	384.96	11.00	0.39	0.18	100.00
comp101087_c0_seq1	comp101087_c0	469	392.95	4.00	0.14	0.06	100.00
comp101088_c0_seq1	comp101088_c0	326	250.04	6.00	0.32	0.15	100.00
comp101089_c0_seq1	comp101089_c0	415	338.96	4.00	0.16	0.07	100.00
comp10108_c0_seq1	comp10108_c0	215	140.37	2.00	0.19	0.09	100.00
comp101090_c0_seq1	comp101090_c0	231	155.96	6.00	0.52	0.24	100.00
comp101091_c0_seq1	comp101091_c0	265	189.40	2.00	0.14	0.07	100.00
comp101092_c0_seq1	comp101092_c0	453	376.96	8.00	0.29	0.13	100.00
comp101094_c0_seq1	comp101094_c0	283	207.23	4.00	0.26	0.12	100.00
comp101095_c0_seq1	comp101095_c0	480	403.95	8.00	0.27	0.12	100.00
comp101096_c0_seq1	comp101096_c0	826	749.94	14.00	0.25	0.12	100.00
comp101097_c0_seq1	comp101097_c0	228	153.02	6.00	0.53	0.25	100.00
comp101098_c0_seq1	comp101098_c0	312	236.08	8.00	0.46	0.21	100.00
comp101099_c0_seq1	comp101099_c0	277	201.28	2.00	0.13	0.06	100.00
comp101100_c0_seq1	comp101100_c0	547	470.95	10.00	0.29	0.13	100.00
comp101101_c0_seq1	comp101101_c0	262	186.43	4.00	0.29	0.13	100.00
comp101102_c0_seq1	comp101102_c0	297	221.14	4.00	0.24	0.11	100.00
comp101103_c0_seq1	comp101103_c0	344	268.01	6.00	0.30	0.14	100.00
comp101104_c0_seq1	comp101104_c0	344	268.01	6.00	0.30	0.14	100.00
comp101105_c0_seq1	comp101105_c0	224	149.12	5.00	0.45	0.21	100.00
comp101106_c0_seq1	comp101106_c0	706	629.94	11.00	0.24	0.11	100.00
comp101107_c0_seq1	comp101107_c0	245	169.68	0.00	0.00	0.00	0.00
comp101108_c0_seq1	comp101108_c0	743	666.94	11.00	0.22	0.10	100.00
comp101109_c0_seq1	comp101109_c0	399	322.97	11.00	0.46	0.21	100.00
comp10110_c0_seq1	comp10110_c0	492	415.95	6.00	0.20	0.09	68.82
comp10110_c0_seq2	comp10110_c0	228	153.02	1.00	0.09	0.04	31.18
comp101110_c0_seq1	comp101110_c0	310	234.08	7.00	0.40	0.19	100.00
comp101111_c0_seq1	comp101111_c0	499	422.95	4.00	0.13	0.06	100.00
comp101112_c0_seq1	comp101112_c0	491	414.95	12.00	0.39	0.18	100.00
comp101114_c0_seq1	comp101114_c0	460	383.96	4.00	0.14	0.07	100.00
comp101115_c0_seq1	comp101115_c0	275	199.30	4.00	0.27	0.13	100.00
comp101117_c0_seq1	comp101117_c0	606	529.94	11.00	0.28	0.13	100.00
comp101118_c0_seq1	comp101118_c0	927	850.94	15.00	0.24	0.11	100.00
comp101119_c0_seq1	comp101119_c0	233	157.91	6.00	0.51	0.24	100.00
comp10111_c0_seq1	comp10111_c0	297	221.14	8.00	0.49	0.23	100.00
comp101120_c0_seq1	comp101120_c0	330	254.03	8.00	0.43	0.20	100.00
comp101122_c0_seq1	comp101122_c0	424	347.96	8.00	0.31	0.14	100.00
comp101123_c0_seq1	comp101123_c0	407	330.97	2.00	0.08	0.04	100.00
comp101124_c0_seq1	comp101124_c0	651	574.94	11.00	0.26	0.12	100.00
comp101126_c0_seq1	comp101126_c0	326	250.04	9.00	0.49	0.23	100.00
comp101127_c0_seq1	comp101127_c0	421	344.96	5.00	0.20	0.09	100.00
comp101128_c0_seq1	comp101128_c0	601	524.94	6.13	0.16	0.07	100.00
comp101129_c0_seq1	comp101129_c0	238	162.81	1.00	0.08	0.04	100.00
comp10112_c0_seq1	comp10112_c0	1125	1048.94	25.00	0.32	0.15	100.00
comp10112_c1_seq1	comp10112_c1	355	279.00	1.00	0.05	0.02	100.00
comp101130_c0_seq1	comp101130_c0	493	416.95	10.00	0.32	0.15	100.00
comp101131_c0_seq1	comp101131_c0	427	350.96	4.00	0.15	0.07	100.00
comp101133_c0_seq1	comp101133_c0	618	541.94	8.00	0.20	0.09	100.00
comp101134_c0_seq1	comp101134_c0	260	184.46	1.00	0.07	0.03	100.00
comp101135_c0_seq1	comp101135_c0	426	349.96	7.00	0.27	0.13	100.00
comp101136_c0_seq1	comp101136_c0	411	334.97	9.00	0.36	0.17	100.00
comp101137_c0_seq1	comp101137_c0	259	183.47	5.00	0.37	0.17	100.00
comp101138_c0_seq1	comp101138_c0	239	163.79	4.00	0.33	0.15	100.00
comp101139_c0_seq1	comp101139_c0	419	342.96	9.00	0.35	0.16	100.00
comp10113_c0_seq1	comp10113_c0	461	384.96	10.00	0.35	0.16	100.00
comp101140_c0_seq1	comp101140_c0	331	255.03	5.00	0.27	0.12	100.00
comp101141_c0_seq1	comp101141_c0	794	717.94	13.00	0.24	0.11	100.00
comp101142_c0_seq1	comp101142_c0	254	178.54	1.00	0.08	0.04	100.00
comp101143_c0_seq1	comp101143_c0	321	245.05	8.00	0.44	0.21	100.00
comp101144_c0_seq1	comp101144_c0	322	246.05	8.00	0.44	0.20	100.00
comp101145_c0_seq1	comp101145_c0	363	286.99	7.00	0.33	0.15	100.00
comp101146_c0_seq1	comp101146_c0	451	374.96	5.00	0.18	0.08	100.00
comp101147_c0_seq1	comp101147_c0	257	181.50	8.00	0.60	0.28	100.00
comp101148_c0_seq1	comp101148_c0	724	647.94	13.00	0.27	0.13	100.00
comp101149_c0_seq1	comp101149_c0	553	476.95	12.00	0.34	0.16	100.00
comp10114_c0_seq1	comp10114_c0	256	180.51	4.00	0.30	0.14	100.00
comp101150_c0_seq1	comp101150_c0	814	737.94	16.00	0.29	0.14	100.00
comp101151_c0_seq1	comp101151_c0	272	196.33	6.00	0.41	0.19	100.00
comp101152_c0_seq1	comp101152_c0	225	150.10	4.00	0.36	0.17	100.00
comp101153_c0_seq1	comp101153_c0	675	598.94	13.00	0.29	0.14	100.00
comp101154_c0_seq1	comp101154_c0	664	587.94	12.00	0.28	0.13	100.00
comp101155_c0_seq1	comp101155_c0	209	134.55	1.00	0.10	0.05	100.00
comp101156_c0_seq1	comp101156_c0	486	409.95	10.00	0.33	0.15	100.00
comp101157_c0_seq1	comp101157_c0	610	533.94	8.00	0.20	0.09	100.00
comp101158_c0_seq1	comp101158_c0	453	376.96	6.00	0.22	0.10	100.00
comp10115_c0_seq1	comp10115_c0	437	360.96	3.00	0.11	0.05	100.00
comp101160_c0_seq1	comp101160_c0	409	332.97	4.00	0.16	0.08	100.00
comp101161_c0_seq1	comp101161_c0	413	336.97	7.00	0.28	0.13	100.00
comp101163_c0_seq1	comp101163_c0	503	426.95	5.00	0.16	0.07	100.00
comp101164_c0_seq1	comp101164_c0	340	264.01	7.00	0.36	0.17	100.00
comp101165_c0_seq1	comp101165_c0	364	287.99	4.00	0.19	0.09	100.00
comp101166_c0_seq1	comp101166_c0	489	412.95	9.00	0.29	0.14	100.00
comp101167_c0_seq1	comp101167_c0	355	279.00	4.00	0.19	0.09	100.00
comp101168_c0_seq1	comp101168_c0	1077	1000.94	20.00	0.27	0.13	100.00
comp101169_c0_seq1	comp101169_c0	350	274.00	9.00	0.44	0.21	100.00
comp10116_c0_seq1	comp10116_c0	390	313.97	7.00	0.30	0.14	100.00
comp101170_c0_seq1	comp101170_c0	308	232.09	7.00	0.41	0.19	100.00
comp101171_c0_seq1	comp101171_c0	1297	1220.94	24.00	0.27	0.12	100.00
comp101172_c0_seq1	comp101172_c0	499	422.95	4.00	0.13	0.06	100.00
comp101173_c0_seq1	comp101173_c0	220	145.23	6.00	0.56	0.26	100.00
comp101174_c0_seq1	comp101174_c0	476	399.95	3.00	0.10	0.05	100.00
comp101175_c0_seq1	comp101175_c0	374	297.98	7.00	0.32	0.15	100.00
comp101176_c0_seq1	comp101176_c0	314	238.07	2.00	0.11	0.05	100.00
comp101177_c0_seq1	comp101177_c0	474	397.95	5.00	0.17	0.08	100.00
comp101179_c0_seq1	comp101179_c0	319	243.06	8.00	0.45	0.21	100.00
comp101180_c0_seq1	comp101180_c0	444	367.96	11.00	0.40	0.19	100.00
comp101181_c0_seq1	comp101181_c0	552	475.95	12.00	0.34	0.16	100.00
comp101182_c0_seq1	comp101182_c0	220	145.23	4.00	0.37	0.17	100.00
comp101183_c0_seq1	comp101183_c0	447	370.96	7.00	0.26	0.12	100.00
comp101184_c0_seq1	comp101184_c0	314	238.07	2.00	0.11	0.05	100.00
comp101185_c0_seq1	comp101185_c0	396	319.97	8.00	0.34	0.16	100.00
comp101186_c0_seq1	comp101186_c0	698	621.94	11.00	0.24	0.11	100.00
comp101187_c0_seq1	comp101187_c0	280	204.26	7.00	0.46	0.22	100.00
comp101188_c0_seq1	comp101188_c0	370	293.99	3.00	0.14	0.06	100.00
comp101189_c0_seq1	comp101189_c0	318	242.06	1.00	0.06	0.03	100.00
comp10118_c0_seq1	comp10118_c0	207	132.61	0.00	0.00	0.00	0.00
comp101190_c0_seq1	comp101190_c0	361	284.99	10.00	0.47	0.22	100.00
comp101191_c0_seq1	comp101191_c0	219	144.25	2.00	0.19	0.09	100.00
comp101193_c0_seq1	comp101193_c0	281	205.25	8.00	0.53	0.24	100.00
comp101194_c0_seq1	comp101194_c0	336	260.02	5.00	0.26	0.12	100.00
comp101196_c0_seq1	comp101196_c0	284	208.22	5.00	0.32	0.15	100.00
comp101198_c0_seq1	comp101198_c0	651	574.94	13.00	0.31	0.14	100.00
comp101199_c0_seq1	comp101199_c0	456	379.96	9.00	0.32	0.15	100.00
comp10119_c0_seq1	comp10119_c0	473	396.95	7.00	0.24	0.11	100.00
comp1011_c0_seq1	comp1011_c0	202	127.78	3.00	0.32	0.15	100.00
comp101200_c0_seq1	comp101200_c0	735	658.94	13.00	0.27	0.12	100.00
comp101202_c0_seq1	comp101202_c0	261	185.45	6.00	0.44	0.20	100.00
comp101203_c0_seq1	comp101203_c0	293	217.17	4.00	0.25	0.12	100.00
comp101204_c0_seq1	comp101204_c0	771	694.94	13.00	0.25	0.12	100.00
comp101205_c0_seq1	comp101205_c0	210	135.52	2.00	0.20	0.09	100.00
comp101206_c0_seq1	comp101206_c0	214	139.40	5.00	0.49	0.23	100.00
comp101207_c0_seq1	comp101207_c0	1567	1490.94	31.00	0.28	0.13	100.00
comp101208_c0_seq1	comp101208_c0	509	432.95	5.00	0.16	0.07	100.00
comp10120_c0_seq1	comp10120_c0	385	308.98	6.00	0.26	0.12	100.00
comp101210_c0_seq1	comp101210_c0	255	179.53	2.00	0.15	0.07	100.00
comp101211_c0_seq1	comp101211_c0	565	488.95	6.00	0.17	0.08	100.00
comp101212_c0_seq1	comp101212_c0	483	406.95	8.00	0.27	0.12	100.00
comp101214_c0_seq1	comp101214_c0	426	349.96	10.00	0.39	0.18	100.00
comp101215_c0_seq1	comp101215_c0	368	291.99	7.00	0.32	0.15	100.00
comp101218_c0_seq1	comp101218_c0	365	288.99	4.00	0.19	0.09	100.00
comp101219_c0_seq1	comp101219_c0	264	188.41	6.00	0.43	0.20	100.00
comp101220_c0_seq1	comp101220_c0	258	182.49	0.00	0.00	0.00	0.00
comp101222_c0_seq1	comp101222_c0	426	349.96	11.00	0.43	0.20	100.00
comp101223_c0_seq1	comp101223_c0	427	350.96	9.00	0.35	0.16	100.00
comp101224_c0_seq1	comp101224_c0	295	219.15	4.00	0.25	0.11	100.00
comp101226_c0_seq1	comp101226_c0	480	403.95	6.00	0.20	0.09	100.00
comp101227_c0_seq1	comp101227_c0	676	599.94	10.00	0.23	0.10	100.00
comp101228_c0_seq1	comp101228_c0	388	311.98	7.00	0.30	0.14	100.00
comp101229_c0_seq1	comp101229_c0	336	260.02	4.00	0.21	0.10	100.00
comp10122_c0_seq1	comp10122_c0	204	129.71	9.00	0.94	0.44	100.00
comp101230_c0_seq1	comp101230_c0	574	497.94	12.00	0.33	0.15	100.00
comp101232_c0_seq1	comp101232_c0	615	538.94	7.00	0.18	0.08	100.00
comp101233_c0_seq1	comp101233_c0	507	430.95	11.00	0.35	0.16	100.00
comp101234_c0_seq1	comp101234_c0	341	265.01	6.00	0.31	0.14	100.00
comp101235_c0_seq1	comp101235_c0	526	449.95	8.00	0.24	0.11	100.00
comp101236_c0_seq1	comp101236_c0	259	183.47	5.00	0.37	0.17	100.00
comp101238_c0_seq1	comp101238_c0	276	200.29	5.00	0.34	0.16	100.00
comp101239_c0_seq1	comp101239_c0	232	156.93	5.00	0.43	0.20	100.00
comp10123_c0_seq1	comp10123_c0	302	226.12	6.00	0.36	0.17	100.00
comp101240_c0_seq1	comp101240_c0	368	291.99	5.00	0.23	0.11	100.00
comp101241_c0_seq1	comp101241_c0	286	210.21	5.00	0.32	0.15	100.00
comp101242_c0_seq1	comp101242_c0	482	405.95	9.00	0.30	0.14	100.00
comp101243_c0_seq1	comp101243_c0	487	410.95	8.00	0.26	0.12	100.00
comp101244_c0_seq1	comp101244_c0	261	185.45	3.00	0.22	0.10	100.00
comp101245_c0_seq1	comp101245_c0	218	143.28	6.00	0.57	0.26	100.00
comp101246_c0_seq1	comp101246_c0	821	744.94	17.00	0.31	0.14	100.00
comp101247_c0_seq1	comp101247_c0	330	254.03	5.00	0.27	0.12	100.00
comp101248_c0_seq1	comp101248_c0	415	338.96	7.00	0.28	0.13	100.00
comp101249_c0_seq1	comp101249_c0	452	375.96	6.00	0.22	0.10	100.00
comp10124_c0_seq1	comp10124_c0	231	155.96	1.00	0.09	0.04	100.00
comp101250_c0_seq1	comp101250_c0	493	416.95	9.00	0.29	0.14	100.00
comp101251_c0_seq1	comp101251_c0	380	303.98	6.00	0.27	0.12	100.00
comp101252_c0_seq1	comp101252_c0	334	258.02	2.00	0.10	0.05	100.00
comp101253_c0_seq1	comp101253_c0	362	285.99	7.00	0.33	0.15	100.00
comp101254_c0_seq1	comp101254_c0	398	321.97	8.00	0.34	0.16	100.00
comp101255_c0_seq1	comp101255_c0	356	280.00	8.00	0.39	0.18	100.00
comp101257_c0_seq1	comp101257_c0	379	302.98	9.00	0.40	0.19	100.00
comp101259_c0_seq1	comp101259_c0	820	743.94	13.00	0.24	0.11	100.00
comp10125_c0_seq1	comp10125_c0	325	249.04	6.00	0.33	0.15	100.00
comp101260_c0_seq1	comp101260_c0	559	482.95	8.00	0.22	0.10	100.00
comp101261_c0_seq1	comp101261_c0	272	196.33	2.00	0.14	0.06	100.00
comp101262_c0_seq1	comp101262_c0	207	132.61	1.00	0.10	0.05	100.00
comp101265_c0_seq1	comp101265_c0	652	575.94	11.00	0.26	0.12	100.00
comp101266_c0_seq1	comp101266_c0	289	213.19	6.00	0.38	0.18	100.00
comp101267_c0_seq1	comp101267_c0	404	327.97	9.00	0.37	0.17	100.00
comp101268_c0_seq1	comp101268_c0	291	215.18	4.00	0.25	0.12	100.00
comp101269_c0_seq1	comp101269_c0	298	222.14	4.00	0.24	0.11	100.00
comp10126_c0_seq1	comp10126_c0	327	251.04	4.00	0.22	0.10	100.00
comp101270_c0_seq1	comp101270_c0	365	288.99	8.00	0.37	0.17	100.00
comp101271_c0_seq1	comp101271_c0	484	407.95	7.00	0.23	0.11	100.00
comp101272_c0_seq1	comp101272_c0	324	248.04	7.00	0.38	0.18	100.00
comp101273_c0_seq1	comp101273_c0	496	419.95	7.00	0.23	0.10	100.00
comp101274_c0_seq1	comp101274_c0	318	242.06	5.00	0.28	0.13	100.00
comp101275_c0_seq1	comp101275_c0	562	485.95	6.00	0.17	0.08	100.00
comp101276_c0_seq1	comp101276_c0	483	406.95	9.00	0.30	0.14	100.00
comp101277_c0_seq1	comp101277_c0	776	699.94	14.00	0.27	0.13	100.00
comp101278_c0_seq1	comp101278_c0	500	423.95	9.00	0.29	0.13	100.00
comp101279_c0_seq1	comp101279_c0	457	380.96	10.00	0.36	0.16	100.00
comp10127_c0_seq1	comp10127_c0	875	798.94	19.00	0.32	0.15	100.00
comp101280_c0_seq1	comp101280_c0	652	575.94	10.00	0.23	0.11	100.00
comp101281_c0_seq1	comp101281_c0	847	770.94	9.00	0.16	0.07	100.00
comp101282_c0_seq1	comp101282_c0	411	334.97	8.00	0.32	0.15	100.00
comp101283_c0_seq1	comp101283_c0	309	233.09	2.00	0.12	0.05	100.00
comp101284_c0_seq1	comp101284_c0	391	314.97	6.00	0.26	0.12	100.00
comp101285_c0_seq1	comp101285_c0	212	137.46	2.00	0.20	0.09	100.00
comp101286_c0_seq1	comp101286_c0	365	288.99	6.00	0.28	0.13	100.00
comp101287_c0_seq1	comp101287_c0	259	183.47	5.00	0.37	0.17	100.00
comp101288_c0_seq1	comp101288_c0	508	431.95	10.00	0.31	0.15	100.00
comp101289_c0_seq1	comp101289_c0	290	214.18	6.00	0.38	0.18	100.00
comp10128_c0_seq1	comp10128_c0	326	250.04	8.00	0.43	0.20	100.00
comp101290_c0_seq1	comp101290_c0	563	486.95	10.00	0.28	0.13	100.00
comp101291_c0_seq1	comp101291_c0	648	571.94	6.00	0.14	0.07	100.00
comp101292_c0_seq1	comp101292_c0	285	209.22	15.00	0.97	0.45	100.00
comp101293_c0_seq1	comp101293_c0	573	496.94	7.00	0.19	0.09	100.00
comp101294_c0_seq1	comp101294_c0	215	140.37	3.00	0.29	0.13	100.00
comp101295_c0_seq1	comp101295_c0	473	396.95	10.00	0.34	0.16	100.00
comp101296_c0_seq1	comp101296_c0	495	418.95	13.00	0.42	0.19	100.00
comp101297_c0_seq1	comp101297_c0	246	170.66	6.00	0.48	0.22	100.00
comp101298_c0_seq1	comp101298_c0	350	274.00	3.00	0.15	0.07	100.00
comp101299_c0_seq1	comp101299_c0	217	142.31	4.00	0.38	0.18	100.00
comp10129_c0_seq1	comp10129_c0	347	271.01	1.00	0.05	0.02	100.00
comp101300_c0_seq1	comp101300_c0	463	386.95	7.00	0.24	0.11	100.00
comp101301_c0_seq1	comp101301_c0	449	372.96	8.00	0.29	0.13	100.00
comp101302_c0_seq1	comp101302_c0	312	236.08	6.00	0.34	0.16	100.00
comp101303_c0_seq1	comp101303_c0	255	179.53	2.00	0.15	0.07	100.00
comp101304_c0_seq1	comp101304_c0	462	385.95	5.00	0.18	0.08	100.00
comp101305_c0_seq1	comp101305_c0	724	647.94	15.00	0.31	0.15	100.00
comp101306_c0_seq1	comp101306_c0	416	339.96	4.00	0.16	0.07	100.00
comp101307_c0_seq1	comp101307_c0	1078	1001.94	17.00	0.23	0.11	100.00
comp101308_c0_seq1	comp101308_c0	519	442.95	9.00	0.27	0.13	100.00
comp101309_c0_seq1	comp101309_c0	337	261.02	7.00	0.36	0.17	100.00
comp10130_c0_seq1	comp10130_c0	878	801.94	12.00	0.20	0.09	100.00
comp101310_c0_seq1	comp101310_c0	246	170.66	4.00	0.32	0.15	100.00
comp101311_c0_seq1	comp101311_c0	262	186.43	6.00	0.44	0.20	100.00
comp101312_c0_seq1	comp101312_c0	735	658.94	13.00	0.27	0.12	100.00
comp101313_c0_seq1	comp101313_c0	371	294.98	6.00	0.28	0.13	100.00
comp101314_c0_seq1	comp101314_c0	662	585.94	18.00	0.42	0.19	100.00
comp101315_c0_seq1	comp101315_c0	267	191.38	3.00	0.21	0.10	100.00
comp101316_c0_seq1	comp101316_c0	308	232.09	3.00	0.17	0.08	100.00
comp101317_c0_seq1	comp101317_c0	588	511.94	4.00	0.11	0.05	100.00
comp101318_c0_seq1	comp101318_c0	755	678.94	3.00	0.06	0.03	100.00
comp101319_c0_seq1	comp101319_c0	494	417.95	12.00	0.39	0.18	100.00
comp10131_c0_seq1	comp10131_c0	524	447.95	18.00	0.54	0.25	100.00
comp101321_c0_seq1	comp101321_c0	672	595.94	11.00	0.25	0.12	100.00
comp101322_c0_seq1	comp101322_c0	263	187.42	3.00	0.22	0.10	100.00
comp101323_c0_seq1	comp101323_c0	292	216.17	6.00	0.38	0.17	100.00
comp101324_c0_seq1	comp101324_c0	257	181.50	4.00	0.30	0.14	100.00
comp101325_c0_seq1	comp101325_c0	907	830.94	17.00	0.28	0.13	100.00
comp101326_c0_seq1	comp101326_c0	492	415.95	12.00	0.39	0.18	100.00
comp101327_c0_seq1	comp101327_c0	456	379.96	8.00	0.28	0.13	100.00
comp101328_c0_seq1	comp101328_c0	425	348.96	6.00	0.23	0.11	100.00
comp101329_c0_seq1	comp101329_c0	666	589.94	9.00	0.21	0.10	100.00
comp10132_c0_seq1	comp10132_c0	201	126.82	2.00	0.21	0.10	100.00
comp101330_c0_seq1	comp101330_c0	516	439.95	8.00	0.25	0.11	100.00
comp101331_c0_seq1	comp101331_c0	279	203.26	6.00	0.40	0.19	100.00
comp101332_c0_seq1	comp101332_c0	444	367.96	9.00	0.33	0.15	100.00
comp101333_c0_seq1	comp101333_c0	635	558.94	11.00	0.27	0.12	100.00
comp101334_c0_seq1	comp101334_c0	307	231.10	6.00	0.35	0.16	100.00
comp101336_c0_seq1	comp101336_c0	588	511.94	7.00	0.18	0.09	100.00
comp101337_c0_seq1	comp101337_c0	299	223.13	7.00	0.42	0.20	100.00
comp101339_c0_seq1	comp101339_c0	291	215.18	5.00	0.31	0.15	100.00
comp10133_c0_seq1	comp10133_c0	244	168.70	1.00	0.08	0.04	100.00
comp101340_c0_seq1	comp101340_c0	314	238.07	7.00	0.40	0.18	100.00
comp101342_c0_seq1	comp101342_c0	239	163.79	0.00	0.00	0.00	0.00
comp101345_c0_seq1	comp101345_c0	229	154.00	5.00	0.44	0.20	100.00
comp101346_c0_seq1	comp101346_c0	285	209.22	6.00	0.39	0.18	100.00
comp101347_c0_seq1	comp101347_c0	405	328.97	6.00	0.25	0.11	100.00
comp101348_c0_seq1	comp101348_c0	397	320.97	4.00	0.17	0.08	100.00
comp101349_c0_seq1	comp101349_c0	751	674.94	22.00	0.44	0.20	100.00
comp10134_c0_seq1	comp10134_c0	306	230.10	6.00	0.35	0.16	100.00
comp10134_c0_seq2	comp10134_c0	319	243.06	0.00	0.00	0.00	0.00
comp101351_c0_seq1	comp101351_c0	839	762.94	13.00	0.23	0.11	100.00
comp101353_c0_seq1	comp101353_c0	720	643.94	11.00	0.23	0.11	100.00
comp101354_c0_seq1	comp101354_c0	293	217.17	2.00	0.12	0.06	100.00
comp101356_c0_seq1	comp101356_c0	293	217.17	4.00	0.25	0.12	100.00
comp101357_c0_seq1	comp101357_c0	292	216.17	2.00	0.13	0.06	100.00
comp101358_c0_seq1	comp101358_c0	283	207.23	8.00	0.52	0.24	100.00
comp101359_c0_seq1	comp101359_c0	418	341.96	8.00	0.32	0.15	100.00
comp101361_c0_seq1	comp101361_c0	605	528.94	8.00	0.20	0.09	100.00
comp101362_c0_seq1	comp101362_c0	297	221.14	6.00	0.37	0.17	100.00
comp101363_c0_seq1	comp101363_c0	282	206.24	6.00	0.39	0.18	100.00
comp101364_c0_seq1	comp101364_c0	267	191.38	5.00	0.35	0.16	100.00
comp101365_c0_seq1	comp101365_c0	392	315.97	10.00	0.43	0.20	100.00
comp101366_c0_seq1	comp101366_c0	979	902.94	18.00	0.27	0.13	100.00
comp101367_c0_seq1	comp101367_c0	494	417.95	8.00	0.26	0.12	100.00
comp101368_c0_seq1	comp101368_c0	715	638.94	16.00	0.34	0.16	100.00
comp101369_c0_seq1	comp101369_c0	972	895.94	18.00	0.27	0.13	100.00
comp10136_c0_seq1	comp10136_c0	1041	964.94	21.00	0.29	0.14	100.00
comp101370_c0_seq1	comp101370_c0	344	268.01	6.00	0.30	0.14	100.00
comp101371_c0_seq1	comp101371_c0	436	359.96	6.00	0.23	0.10	100.00
comp101372_c0_seq1	comp101372_c0	488	411.95	7.00	0.23	0.11	100.00
comp101373_c0_seq1	comp101373_c0	257	181.50	3.00	0.22	0.10	100.00
comp101374_c0_seq1	comp101374_c0	219	144.25	6.00	0.56	0.26	100.00
comp101375_c0_seq1	comp101375_c0	338	262.02	4.00	0.21	0.10	100.00
comp101378_c0_seq1	comp101378_c0	682	605.94	12.00	0.27	0.12	100.00
comp101379_c0_seq1	comp101379_c0	320	244.05	4.00	0.22	0.10	100.00
comp10137_c0_seq1	comp10137_c0	1118	1041.94	25.00	0.32	0.15	100.00
comp101380_c0_seq1	comp101380_c0	284	208.22	3.00	0.19	0.09	100.00
comp101381_c0_seq1	comp101381_c0	723	646.94	10.00	0.21	0.10	100.00
comp101382_c0_seq1	comp101382_c0	408	331.97	12.00	0.49	0.23	100.00
comp101383_c0_seq1	comp101383_c0	466	389.95	8.00	0.28	0.13	100.00
comp101384_c0_seq1	comp101384_c0	847	770.94	19.00	0.33	0.15	100.00
comp101385_c0_seq1	comp101385_c0	444	367.96	12.00	0.44	0.20	100.00
comp101386_c0_seq1	comp101386_c0	627	550.94	11.00	0.27	0.13	100.00
comp101387_c0_seq1	comp101387_c0	807	730.94	18.00	0.33	0.15	100.00
comp101389_c0_seq1	comp101389_c0	708	631.94	7.00	0.15	0.07	100.00
comp10138_c0_seq1	comp10138_c0	495	418.95	11.00	0.36	0.16	100.00
comp101390_c0_seq1	comp101390_c0	781	704.94	12.00	0.23	0.11	100.00
comp101391_c0_seq1	comp101391_c0	544	467.95	6.00	0.17	0.08	100.00
comp101392_c0_seq1	comp101392_c0	276	200.29	16.00	1.08	0.50	100.00
comp101393_c0_seq1	comp101393_c0	862	785.94	17.00	0.29	0.14	100.00
comp101394_c0_seq1	comp101394_c0	313	237.07	5.00	0.29	0.13	100.00
comp101395_c0_seq1	comp101395_c0	1086	1009.94	19.00	0.25	0.12	100.00
comp101396_c0_seq1	comp101396_c0	288	212.20	9.00	0.57	0.27	100.00
comp101397_c0_seq1	comp101397_c0	417	340.96	10.00	0.40	0.18	100.00
comp101398_c0_seq1	comp101398_c0	289	213.19	7.00	0.44	0.21	100.00
comp101399_c0_seq1	comp101399_c0	859	782.94	20.00	0.35	0.16	100.00
comp10139_c0_seq1	comp10139_c0	352	276.00	9.00	0.44	0.20	100.00
comp1013_c0_seq1	comp1013_c0	527	450.95	4.00	0.12	0.06	100.00
comp101400_c0_seq1	comp101400_c0	980	903.94	17.00	0.25	0.12	100.00
comp101401_c0_seq1	comp101401_c0	329	253.03	8.00	0.43	0.20	100.00
comp101402_c0_seq1	comp101402_c0	423	346.96	9.00	0.35	0.16	100.00
comp101403_c0_seq1	comp101403_c0	659	582.94	12.00	0.28	0.13	100.00
comp101405_c0_seq1	comp101405_c0	578	501.94	9.00	0.24	0.11	100.00
comp101406_c0_seq1	comp101406_c0	341	265.01	5.00	0.26	0.12	100.00
comp101408_c0_seq1	comp101408_c0	318	242.06	7.00	0.39	0.18	100.00
comp10140_c0_seq1	comp10140_c0	427	350.96	8.00	0.31	0.14	100.00
comp101410_c0_seq1	comp101410_c0	659	582.94	9.00	0.21	0.10	100.00
comp101411_c0_seq1	comp101411_c0	362	285.99	7.00	0.33	0.15	100.00
comp101413_c0_seq1	comp101413_c0	360	283.99	9.00	0.43	0.20	100.00
comp101414_c0_seq1	comp101414_c0	468	391.95	4.00	0.14	0.06	100.00
comp101415_c0_seq1	comp101415_c0	234	158.89	1.00	0.09	0.04	100.00
comp101416_c0_seq1	comp101416_c0	713	636.94	14.00	0.30	0.14	100.00
comp101417_c0_seq1	comp101417_c0	366	289.99	3.00	0.14	0.06	100.00
comp101418_c0_seq1	comp101418_c0	664	587.94	9.00	0.21	0.10	100.00
comp101419_c0_seq1	comp101419_c0	372	295.98	4.00	0.18	0.08	100.00
comp10141_c0_seq1	comp10141_c0	497	420.95	3.00	0.10	0.04	100.00
comp101420_c0_seq1	comp101420_c0	1142	1065.94	21.00	0.27	0.12	100.00
comp101421_c0_seq1	comp101421_c0	289	213.19	3.00	0.19	0.09	100.00
comp101422_c0_seq1	comp101422_c0	205	130.68	6.00	0.62	0.29	100.00
comp101423_c0_seq1	comp101423_c0	269	193.36	4.00	0.28	0.13	100.00
comp101424_c0_seq1	comp101424_c0	365	288.99	4.00	0.19	0.09	100.00
comp101425_c0_seq1	comp101425_c0	507	430.95	8.00	0.25	0.12	100.00
comp101426_c0_seq1	comp101426_c0	689	612.94	20.00	0.44	0.20	100.00
comp101427_c0_seq1	comp101427_c0	238	162.81	5.00	0.42	0.19	100.00
comp101428_c0_seq1	comp101428_c0	232	156.93	2.00	0.17	0.08	100.00
comp101429_c0_seq1	comp101429_c0	488	411.95	4.00	0.13	0.06	100.00
comp101430_c0_seq1	comp101430_c0	312	236.08	7.00	0.40	0.19	100.00
comp101431_c0_seq1	comp101431_c0	525	448.95	9.00	0.27	0.13	100.00
comp101434_c0_seq1	comp101434_c0	407	330.97	4.00	0.16	0.08	100.00
comp101435_c0_seq1	comp101435_c0	487	410.95	14.00	0.46	0.21	100.00
comp101436_c0_seq1	comp101436_c0	320	244.05	8.00	0.44	0.21	100.00
comp101438_c0_seq1	comp101438_c0	286	210.21	3.00	0.19	0.09	100.00
comp101439_c0_seq1	comp101439_c0	1171	1094.94	14.00	0.17	0.08	100.00
comp10143_c0_seq1	comp10143_c0	393	316.97	8.00	0.34	0.16	100.00
comp101440_c0_seq1	comp101440_c0	1342	1265.94	18.00	0.19	0.09	100.00
comp101441_c0_seq1	comp101441_c0	397	320.97	12.00	0.51	0.23	100.00
comp101442_c0_seq1	comp101442_c0	328	252.03	9.00	0.48	0.22	100.00
comp101443_c0_seq1	comp101443_c0	268	192.37	7.00	0.49	0.23	100.00
comp101444_c0_seq1	comp101444_c0	332	256.03	7.00	0.37	0.17	100.00
comp101445_c0_seq1	comp101445_c0	283	207.23	7.00	0.46	0.21	100.00
comp101446_c0_seq1	comp101446_c0	341	265.01	5.00	0.26	0.12	100.00
comp101447_c0_seq1	comp101447_c0	564	487.95	5.00	0.14	0.06	100.00
comp101448_c0_seq1	comp101448_c0	485	408.95	7.00	0.23	0.11	100.00
comp101449_c0_seq1	comp101449_c0	283	207.23	7.00	0.46	0.21	100.00
comp10144_c0_seq1	comp10144_c0	465	388.95	7.00	0.24	0.11	100.00
comp101450_c0_seq1	comp101450_c0	284	208.22	6.00	0.39	0.18	100.00
comp101451_c0_seq1	comp101451_c0	445	368.96	10.00	0.37	0.17	100.00
comp101452_c0_seq1	comp101452_c0	665	588.94	10.00	0.23	0.11	100.00
comp101453_c0_seq1	comp101453_c0	370	293.99	10.00	0.46	0.21	100.00
comp101454_c0_seq1	comp101454_c0	288	212.20	1.00	0.06	0.03	100.00
comp101455_c0_seq1	comp101455_c0	299	223.13	6.00	0.36	0.17	100.00
comp101456_c0_seq1	comp101456_c0	423	346.96	8.00	0.31	0.14	100.00
comp101457_c0_seq1	comp101457_c0	443	366.96	7.00	0.26	0.12	100.00
comp101458_c0_seq1	comp101458_c0	429	352.96	3.00	0.11	0.05	100.00
comp101459_c0_seq1	comp101459_c0	1185	1108.94	22.00	0.27	0.12	100.00
comp10145_c0_seq1	comp10145_c0	299	223.13	4.00	0.24	0.11	100.00
comp101460_c0_seq1	comp101460_c0	538	461.95	12.00	0.35	0.16	100.00
comp101461_c0_seq1	comp101461_c0	227	152.05	2.00	0.18	0.08	100.00
comp101462_c0_seq1	comp101462_c0	459	382.96	8.00	0.28	0.13	100.00
comp101463_c0_seq1	comp101463_c0	239	163.79	1.00	0.08	0.04	100.00
comp101464_c0_seq1	comp101464_c0	729	652.94	17.00	0.35	0.16	100.00
comp101465_c0_seq1	comp101465_c0	606	529.94	10.00	0.26	0.12	100.00
comp101466_c0_seq1	comp101466_c0	290	214.18	8.00	0.51	0.23	100.00
comp101467_c0_seq1	comp101467_c0	442	365.96	7.00	0.26	0.12	100.00
comp101469_c0_seq1	comp101469_c0	248	172.63	1.00	0.08	0.04	100.00
comp10146_c0_seq1	comp10146_c0	390	313.97	9.00	0.39	0.18	100.00
comp101470_c0_seq1	comp101470_c0	383	306.98	4.00	0.18	0.08	100.00
comp101471_c0_seq1	comp101471_c0	265	189.40	1.00	0.07	0.03	100.00
comp101472_c0_seq1	comp101472_c0	292	216.17	8.00	0.50	0.23	100.00
comp101473_c0_seq1	comp101473_c0	253	177.55	4.00	0.30	0.14	100.00
comp101475_c0_seq1	comp101475_c0	628	551.94	7.00	0.17	0.08	100.00
comp101476_c0_seq1	comp101476_c0	765	688.94	11.00	0.22	0.10	100.00
comp101477_c0_seq1	comp101477_c0	616	539.94	13.00	0.33	0.15	100.00
comp101478_c0_seq1	comp101478_c0	263	187.42	2.00	0.14	0.07	100.00
comp101479_c0_seq1	comp101479_c0	761	684.94	13.00	0.26	0.12	100.00
comp10147_c0_seq1	comp10147_c0	776	699.94	21.00	0.41	0.19	100.00
comp101480_c0_seq1	comp101480_c0	620	543.94	16.00	0.40	0.18	100.00
comp101481_c0_seq1	comp101481_c0	575	498.94	11.00	0.30	0.14	100.00
comp101482_c0_seq1	comp101482_c0	349	273.00	8.00	0.40	0.18	100.00
comp101484_c0_seq1	comp101484_c0	290	214.18	5.00	0.32	0.15	100.00
comp101485_c0_seq1	comp101485_c0	715	638.94	9.00	0.19	0.09	100.00
comp101486_c0_seq1	comp101486_c0	224	149.12	2.00	0.18	0.08	100.00
comp101487_c0_seq1	comp101487_c0	372	295.98	4.00	0.18	0.08	100.00
comp101492_c0_seq1	comp101492_c0	327	251.04	6.00	0.32	0.15	100.00
comp101493_c0_seq1	comp101493_c0	218	143.28	3.00	0.28	0.13	100.00
comp101495_c0_seq1	comp101495_c0	786	709.94	16.00	0.30	0.14	100.00
comp101498_c0_seq1	comp101498_c0	433	356.96	12.00	0.45	0.21	100.00
comp101499_c0_seq1	comp101499_c0	505	428.95	8.00	0.25	0.12	100.00
comp10149_c0_seq1	comp10149_c0	851	774.94	17.00	0.30	0.14	65.05
comp10149_c0_seq2	comp10149_c0	245	169.68	2.00	0.16	0.07	34.95
comp1014_c0_seq1	comp1014_c0	239	163.79	0.00	0.00	0.00	0.00
comp101500_c0_seq1	comp101500_c0	371	294.98	3.00	0.14	0.06	100.00
comp101501_c0_seq1	comp101501_c0	679	602.94	12.00	0.27	0.12	100.00
comp101502_c0_seq1	comp101502_c0	408	331.97	8.00	0.33	0.15	100.00
comp101503_c0_seq1	comp101503_c0	405	328.97	9.00	0.37	0.17	100.00
comp101504_c0_seq1	comp101504_c0	405	328.97	7.00	0.29	0.13	100.00
comp101505_c0_seq1	comp101505_c0	624	547.94	9.00	0.22	0.10	100.00
comp101506_c0_seq1	comp101506_c0	359	282.99	9.00	0.43	0.20	100.00
comp101507_c0_seq1	comp101507_c0	278	202.27	5.00	0.33	0.16	100.00
comp10150_c0_seq1	comp10150_c0	324	248.04	3.00	0.16	0.08	100.00
comp101510_c0_seq1	comp101510_c0	466	389.95	6.00	0.21	0.10	100.00
comp101512_c0_seq1	comp101512_c0	388	311.98	8.00	0.35	0.16	100.00
comp101513_c0_seq1	comp101513_c0	756	679.94	11.00	0.22	0.10	100.00
comp101514_c0_seq1	comp101514_c0	573	496.94	10.00	0.27	0.13	100.00
comp101515_c0_seq1	comp101515_c0	685	608.94	13.00	0.29	0.13	100.00
comp101516_c0_seq1	comp101516_c0	357	281.00	4.00	0.19	0.09	100.00
comp101518_c0_seq1	comp101518_c0	244	168.70	3.00	0.24	0.11	100.00
comp101519_c0_seq1	comp101519_c0	623	546.94	8.00	0.20	0.09	100.00
comp10151_c0_seq1	comp10151_c0	571	494.95	14.00	0.38	0.18	100.00
comp101520_c0_seq1	comp101520_c0	262	186.43	0.00	0.00	0.00	0.00
comp101521_c0_seq1	comp101521_c0	753	676.94	14.00	0.28	0.13	100.00
comp101522_c0_seq1	comp101522_c0	496	419.95	10.00	0.32	0.15	100.00
comp101523_c0_seq1	comp101523_c0	273	197.32	7.00	0.48	0.22	100.00
comp101524_c0_seq1	comp101524_c0	442	365.96	10.00	0.37	0.17	100.00
comp101525_c0_seq1	comp101525_c0	1041	964.94	17.00	0.24	0.11	100.00
comp1015262_c0_seq1	comp1015262_c0	348	272.00	2.00	0.10	0.05	100.00
comp101526_c0_seq1	comp101526_c0	224	149.12	4.00	0.36	0.17	100.00
comp101528_c0_seq1	comp101528_c0	331	255.03	6.00	0.32	0.15	100.00
comp101529_c0_seq1	comp101529_c0	726	649.94	18.00	0.37	0.17	100.00
comp10152_c0_seq1	comp10152_c0	945	868.94	11.00	0.17	0.08	100.00
comp101530_c0_seq1	comp101530_c0	612	535.94	6.00	0.15	0.07	100.00
comp101532_c0_seq1	comp101532_c0	416	339.96	13.00	0.52	0.24	100.00
comp101533_c0_seq1	comp101533_c0	686	609.94	11.00	0.24	0.11	100.00
comp101534_c0_seq1	comp101534_c0	246	170.66	3.00	0.24	0.11	100.00
comp101535_c0_seq1	comp101535_c0	297	221.14	6.00	0.37	0.17	100.00
comp101536_c0_seq1	comp101536_c0	477	400.95	7.00	0.24	0.11	100.00
comp101537_c0_seq1	comp101537_c0	395	318.97	9.00	0.38	0.18	100.00
comp101538_c0_seq1	comp101538_c0	334	258.02	7.00	0.37	0.17	100.00
comp10153_c0_seq1	comp10153_c0	515	438.95	11.00	0.34	0.16	100.00
comp101540_c0_seq1	comp101540_c0	289	213.19	7.00	0.44	0.21	100.00
comp101542_c0_seq1	comp101542_c0	290	214.18	0.00	0.00	0.00	0.00
comp101543_c0_seq1	comp101543_c0	480	403.95	7.00	0.23	0.11	100.00
comp101544_c0_seq1	comp101544_c0	314	238.07	7.00	0.40	0.18	100.00
comp101545_c0_seq1	comp101545_c0	256	180.51	3.00	0.22	0.10	100.00
comp101546_c0_seq1	comp101546_c0	213	138.43	6.00	0.59	0.27	100.00
comp101547_c0_seq1	comp101547_c0	311	235.08	5.00	0.29	0.13	100.00
comp101548_c0_seq1	comp101548_c0	705	628.94	11.00	0.24	0.11	100.00
comp101549_c0_seq1	comp101549_c0	298	222.14	2.00	0.12	0.06	100.00
comp10154_c0_seq1	comp10154_c0	201	126.82	6.00	0.64	0.30	100.00
comp101550_c0_seq1	comp101550_c0	459	382.96	6.00	0.21	0.10	100.00
comp101551_c0_seq1	comp101551_c0	387	310.98	6.00	0.26	0.12	100.00
comp101552_c0_seq1	comp101552_c0	247	171.65	5.00	0.39	0.18	100.00
comp101553_c0_seq1	comp101553_c0	399	322.97	8.00	0.34	0.16	100.00
comp101555_c0_seq1	comp101555_c0	525	448.95	13.00	0.39	0.18	100.00
comp101556_c0_seq1	comp101556_c0	287	211.20	1.00	0.06	0.03	100.00
comp101557_c0_seq1	comp101557_c0	500	423.95	9.00	0.29	0.13	100.00
comp101558_c0_seq1	comp101558_c0	479	402.95	10.00	0.34	0.16	100.00
comp101559_c0_seq1	comp101559_c0	561	484.95	12.00	0.33	0.16	100.00
comp10155_c0_seq1	comp10155_c0	286	210.21	0.00	0.00	0.00	0.00
comp101560_c0_seq1	comp101560_c0	342	266.01	10.00	0.51	0.24	100.00
comp101562_c0_seq1	comp101562_c0	525	448.95	5.00	0.15	0.07	100.00
comp101563_c0_seq1	comp101563_c0	382	305.98	9.00	0.40	0.18	100.00
comp101564_c0_seq1	comp101564_c0	256	180.51	7.00	0.52	0.24	100.00
comp101565_c0_seq1	comp101565_c0	369	292.99	8.00	0.37	0.17	100.00
comp101566_c0_seq1	comp101566_c0	346	270.01	9.00	0.45	0.21	100.00
comp101567_c0_seq1	comp101567_c0	425	348.96	3.00	0.12	0.05	100.00
comp101568_c0_seq1	comp101568_c0	710	633.94	18.00	0.38	0.18	100.00
comp101569_c0_seq1	comp101569_c0	539	462.95	11.00	0.32	0.15	100.00
comp10156_c0_seq1	comp10156_c0	379	302.98	7.00	0.31	0.15	100.00
comp101570_c0_seq1	comp101570_c0	407	330.97	7.00	0.29	0.13	100.00
comp101571_c0_seq1	comp101571_c0	1141	1064.94	13.00	0.17	0.08	100.00
comp101572_c0_seq1	comp101572_c0	564	487.95	11.00	0.30	0.14	100.00
comp101573_c0_seq1	comp101573_c0	331	255.03	5.00	0.27	0.12	100.00
comp101574_c0_seq1	comp101574_c0	457	380.96	6.00	0.21	0.10	100.00
comp101575_c0_seq1	comp101575_c0	319	243.06	3.00	0.17	0.08	100.00
comp101576_c0_seq1	comp101576_c0	362	285.99	7.00	0.33	0.15	100.00
comp101579_c0_seq1	comp101579_c0	808	731.94	11.00	0.20	0.09	100.00
comp10157_c0_seq1	comp10157_c0	203	128.75	2.00	0.21	0.10	100.00
comp101580_c0_seq1	comp101580_c0	297	221.14	3.00	0.18	0.09	100.00
comp101581_c0_seq1	comp101581_c0	396	319.97	8.00	0.34	0.16	100.00
comp101582_c0_seq1	comp101582_c0	1722	1645.94	33.00	0.27	0.13	100.00
comp101583_c0_seq1	comp101583_c0	410	333.97	8.00	0.32	0.15	100.00
comp101584_c0_seq1	comp101584_c0	362	285.99	5.00	0.24	0.11	100.00
comp101585_c0_seq1	comp101585_c0	1347	1270.94	21.00	0.22	0.10	100.00
comp101586_c0_seq1	comp101586_c0	313	237.07	7.00	0.40	0.19	100.00
comp101587_c0_seq1	comp101587_c0	451	374.96	6.00	0.22	0.10	100.00
comp101588_c0_seq1	comp101588_c0	428	351.96	8.00	0.31	0.14	100.00
comp101589_c0_seq1	comp101589_c0	382	305.98	2.00	0.09	0.04	100.00
comp10158_c0_seq1	comp10158_c0	1009	932.94	24.00	0.35	0.16	100.00
comp101590_c0_seq1	comp101590_c0	886	809.94	17.00	0.28	0.13	100.00
comp101591_c0_seq1	comp101591_c0	606	529.94	8.00	0.20	0.09	100.00
comp101592_c0_seq1	comp101592_c0	471	394.95	7.00	0.24	0.11	100.00
comp101593_c0_seq1	comp101593_c0	2038	1961.94	27.00	0.19	0.09	100.00
comp101595_c0_seq1	comp101595_c0	397	320.97	3.00	0.13	0.06	100.00
comp101596_c0_seq1	comp101596_c0	795	718.94	11.00	0.21	0.10	100.00
comp101597_c0_seq1	comp101597_c0	261	185.45	8.00	0.58	0.27	100.00
comp101598_c0_seq1	comp101598_c0	240	164.77	5.00	0.41	0.19	100.00
comp101599_c0_seq1	comp101599_c0	783	706.94	16.00	0.31	0.14	100.00
comp10159_c0_seq1	comp10159_c0	450	373.96	10.00	0.36	0.17	100.00
comp1015_c0_seq1	comp1015_c0	307	231.10	3.00	0.18	0.08	59.48
comp1015_c0_seq2	comp1015_c0	302	226.12	2.00	0.12	0.06	40.52
comp101600_c0_seq1	comp101600_c0	579	502.94	14.00	0.38	0.17	100.00
comp101601_c0_seq1	comp101601_c0	301	225.12	7.00	0.42	0.20	100.00
comp101602_c0_seq1	comp101602_c0	414	337.97	7.00	0.28	0.13	100.00
comp101603_c0_seq1	comp101603_c0	615	538.94	6.00	0.15	0.07	100.00
comp101604_c0_seq1	comp101604_c0	205	130.68	3.00	0.31	0.14	100.00
comp101605_c0_seq1	comp101605_c0	307	231.10	3.00	0.18	0.08	100.00
comp101606_c0_seq1	comp101606_c0	338	262.02	4.00	0.21	0.10	100.00
comp101607_c0_seq1	comp101607_c0	831	754.94	13.00	0.23	0.11	100.00
comp101608_c0_seq1	comp101608_c0	418	341.96	9.00	0.36	0.17	100.00
comp101609_c0_seq1	comp101609_c0	282	206.24	2.00	0.13	0.06	100.00
comp10160_c0_seq1	comp10160_c0	524	447.95	7.00	0.21	0.10	100.00
comp101610_c0_seq1	comp101610_c0	262	186.43	4.00	0.29	0.13	100.00
comp101612_c0_seq1	comp101612_c0	459	382.96	5.00	0.18	0.08	100.00
comp101613_c0_seq1	comp101613_c0	327	251.04	4.00	0.22	0.10	100.00
comp101614_c0_seq1	comp101614_c0	353	277.00	6.00	0.29	0.14	100.00
comp101615_c0_seq1	comp101615_c0	339	263.02	7.00	0.36	0.17	100.00
comp101616_c0_seq1	comp101616_c0	479	402.95	7.00	0.23	0.11	100.00
comp101617_c0_seq1	comp101617_c0	1349	1272.94	25.00	0.27	0.12	100.00
comp101618_c0_seq1	comp101618_c0	376	299.98	4.00	0.18	0.08	100.00
comp101619_c0_seq1	comp101619_c0	412	335.97	7.00	0.28	0.13	100.00
comp10161_c0_seq1	comp10161_c0	553	476.95	7.00	0.20	0.09	100.00
comp101620_c0_seq1	comp101620_c0	299	223.13	7.00	0.42	0.20	100.00
comp101621_c0_seq1	comp101621_c0	484	407.95	9.00	0.30	0.14	100.00
comp101622_c0_seq1	comp101622_c0	352	276.00	7.00	0.34	0.16	100.00
comp101623_c0_seq1	comp101623_c0	387	310.98	7.00	0.30	0.14	100.00
comp101624_c0_seq1	comp101624_c0	323	247.05	8.00	0.44	0.20	100.00
comp101625_c0_seq1	comp101625_c0	378	301.98	9.00	0.40	0.19	100.00
comp101626_c0_seq1	comp101626_c0	334	258.02	7.00	0.37	0.17	100.00
comp101628_c0_seq1	comp101628_c0	305	229.10	4.00	0.24	0.11	100.00
comp101629_c0_seq1	comp101629_c0	315	239.07	8.00	0.45	0.21	100.00
comp10162_c0_seq1	comp10162_c0	240	164.77	0.00	0.00	0.00	0.00
comp101631_c0_seq1	comp101631_c0	468	391.95	8.00	0.28	0.13	100.00
comp101633_c0_seq1	comp101633_c0	475	398.95	9.00	0.31	0.14	100.00
comp101634_c0_seq1	comp101634_c0	351	275.00	7.00	0.34	0.16	100.00
comp101636_c0_seq1	comp101636_c0	215	140.37	4.00	0.39	0.18	100.00
comp101637_c0_seq1	comp101637_c0	570	493.95	11.00	0.30	0.14	100.00
comp101638_c0_seq1	comp101638_c0	418	341.96	8.00	0.32	0.15	100.00
comp101639_c0_seq1	comp101639_c0	284	208.22	6.00	0.39	0.18	100.00
comp10163_c0_seq1	comp10163_c0	470	393.95	4.00	0.14	0.06	100.00
comp101640_c0_seq1	comp101640_c0	393	316.97	6.00	0.26	0.12	100.00
comp101641_c0_seq1	comp101641_c0	398	321.97	6.00	0.25	0.12	100.00
comp101642_c0_seq1	comp101642_c0	587	510.94	8.00	0.21	0.10	100.00
comp101643_c0_seq1	comp101643_c0	752	675.94	6.00	0.12	0.06	100.00
comp101644_c0_seq1	comp101644_c0	355	279.00	5.00	0.24	0.11	100.00
comp101645_c0_seq1	comp101645_c0	576	499.94	15.00	0.41	0.19	100.00
comp101646_c0_seq1	comp101646_c0	234	158.89	4.00	0.34	0.16	100.00
comp101648_c0_seq1	comp101648_c0	347	271.01	10.00	0.50	0.23	100.00
comp101649_c0_seq1	comp101649_c0	496	419.95	9.00	0.29	0.13	100.00
comp10164_c0_seq1	comp10164_c0	372	295.98	6.00	0.27	0.13	100.00
comp101650_c0_seq1	comp101650_c0	372	295.98	11.00	0.50	0.23	100.00
comp101651_c0_seq1	comp101651_c0	523	446.95	11.00	0.33	0.15	100.00
comp101652_c0_seq1	comp101652_c0	229	154.00	0.00	0.00	0.00	0.00
comp101654_c0_seq1	comp101654_c0	276	200.29	5.00	0.34	0.16	100.00
comp101656_c0_seq1	comp101656_c0	362	285.99	8.00	0.38	0.18	100.00
comp101657_c0_seq1	comp101657_c0	473	396.95	4.00	0.14	0.06	100.00
comp101658_c0_seq1	comp101658_c0	256	180.51	6.00	0.45	0.21	100.00
comp101659_c0_seq1	comp101659_c0	888	811.94	14.00	0.23	0.11	100.00
comp10165_c0_seq1	comp10165_c0	325	249.04	7.00	0.38	0.18	100.00
comp101660_c0_seq1	comp101660_c0	437	360.96	9.00	0.34	0.16	100.00
comp101661_c0_seq1	comp101661_c0	469	392.95	9.00	0.31	0.14	100.00
comp101662_c0_seq1	comp101662_c0	317	241.06	10.00	0.56	0.26	100.00
comp101663_c0_seq1	comp101663_c0	277	201.28	4.00	0.27	0.12	100.00
comp101664_c0_seq1	comp101664_c0	466	389.95	7.00	0.24	0.11	100.00
comp101665_c0_seq1	comp101665_c0	313	237.07	9.00	0.51	0.24	100.00
comp101666_c0_seq1	comp101666_c0	820	743.94	12.00	0.22	0.10	100.00
comp101667_c0_seq1	comp101667_c0	555	478.95	11.00	0.31	0.14	100.00
comp101669_c0_seq1	comp101669_c0	527	450.95	14.00	0.42	0.19	100.00
comp10166_c0_seq1	comp10166_c0	398	321.97	5.00	0.21	0.10	100.00
comp101670_c0_seq1	comp101670_c0	738	661.94	11.00	0.22	0.10	100.00
comp101671_c0_seq1	comp101671_c0	275	199.30	7.00	0.48	0.22	100.00
comp101672_c0_seq1	comp101672_c0	453	376.96	6.00	0.22	0.10	100.00
comp101673_c0_seq1	comp101673_c0	411	334.97	5.00	0.20	0.09	100.00
comp101675_c0_seq1	comp101675_c0	284	208.22	3.00	0.19	0.09	100.00
comp101676_c0_seq1	comp101676_c0	367	290.99	4.00	0.19	0.09	100.00
comp101677_c0_seq1	comp101677_c0	329	253.03	3.00	0.16	0.07	100.00
comp101678_c0_seq1	comp101678_c0	338	262.02	2.00	0.10	0.05	100.00
comp101679_c0_seq1	comp101679_c0	202	127.78	1.00	0.11	0.05	100.00
comp10167_c0_seq1	comp10167_c0	434	357.96	7.00	0.26	0.12	100.00
comp101680_c0_seq1	comp101680_c0	364	287.99	4.00	0.19	0.09	100.00
comp101681_c0_seq1	comp101681_c0	360	283.99	7.00	0.33	0.15	100.00
comp101684_c0_seq1	comp101684_c0	323	247.05	2.00	0.11	0.05	100.00
comp101687_c0_seq1	comp101687_c0	566	489.95	9.00	0.25	0.12	100.00
comp101688_c0_seq1	comp101688_c0	442	365.96	6.00	0.22	0.10	100.00
comp101689_c0_seq1	comp101689_c0	452	375.96	8.00	0.29	0.13	100.00
comp10168_c0_seq1	comp10168_c0	328	252.03	8.00	0.43	0.20	100.00
comp101690_c0_seq1	comp101690_c0	745	668.94	17.00	0.34	0.16	100.00
comp101691_c0_seq1	comp101691_c0	696	619.94	9.00	0.20	0.09	100.00
comp101692_c0_seq1	comp101692_c0	668	591.94	12.00	0.27	0.13	100.00
comp101693_c0_seq1	comp101693_c0	311	235.08	6.00	0.35	0.16	100.00
comp101694_c0_seq1	comp101694_c0	289	213.19	8.00	0.51	0.24	100.00
comp101695_c0_seq1	comp101695_c0	212	137.46	5.00	0.49	0.23	100.00
comp101696_c0_seq1	comp101696_c0	443	366.96	8.00	0.29	0.14	100.00
comp101697_c0_seq1	comp101697_c0	378	301.98	9.00	0.40	0.19	100.00
comp101698_c0_seq1	comp101698_c0	406	329.97	9.00	0.37	0.17	100.00
comp101699_c0_seq1	comp101699_c0	373	296.98	8.00	0.36	0.17	100.00
comp1016_c0_seq1	comp1016_c0	297	221.14	3.00	0.18	0.09	100.00
comp101700_c0_seq1	comp101700_c0	977	900.94	19.00	0.29	0.13	100.00
comp101701_c0_seq1	comp101701_c0	351	275.00	3.00	0.15	0.07	100.00
comp101702_c0_seq1	comp101702_c0	796	719.94	11.00	0.21	0.10	100.00
comp101703_c0_seq1	comp101703_c0	663	586.94	11.00	0.25	0.12	100.00
comp101704_c0_seq1	comp101704_c0	306	230.10	2.00	0.12	0.05	100.00
comp101705_c0_seq1	comp101705_c0	493	416.95	14.00	0.45	0.21	100.00
comp101706_c0_seq1	comp101706_c0	450	373.96	7.00	0.25	0.12	100.00
comp101707_c0_seq1	comp101707_c0	395	318.97	8.00	0.34	0.16	100.00
comp101708_c0_seq1	comp101708_c0	1003	926.94	16.00	0.23	0.11	100.00
comp101709_c0_seq1	comp101709_c0	847	770.94	12.00	0.21	0.10	100.00
comp10170_c0_seq1	comp10170_c0	210	135.52	2.00	0.20	0.09	100.00
comp101710_c0_seq1	comp101710_c0	767	690.94	16.00	0.31	0.15	100.00
comp101711_c0_seq1	comp101711_c0	620	543.94	9.00	0.22	0.10	100.00
comp101712_c0_seq1	comp101712_c0	469	392.95	6.00	0.21	0.10	100.00
comp101713_c0_seq1	comp101713_c0	722	645.94	17.00	0.36	0.17	100.00
comp101714_c0_seq1	comp101714_c0	903	826.94	12.00	0.20	0.09	100.00
comp101715_c0_seq1	comp101715_c0	252	176.57	5.00	0.38	0.18	100.00
comp101716_c0_seq1	comp101716_c0	279	203.26	3.00	0.20	0.09	100.00
comp101717_c0_seq1	comp101717_c0	449	372.96	12.00	0.44	0.20	100.00
comp101718_c0_seq1	comp101718_c0	342	266.01	4.00	0.20	0.09	100.00
comp101719_c0_seq1	comp101719_c0	599	522.94	11.00	0.28	0.13	100.00
comp10171_c0_seq1	comp10171_c0	450	373.96	10.00	0.36	0.17	100.00
comp101720_c0_seq1	comp101720_c0	299	223.13	4.00	0.24	0.11	100.00
comp101722_c0_seq1	comp101722_c0	250	174.60	3.00	0.23	0.11	100.00
comp101723_c0_seq1	comp101723_c0	551	474.95	8.00	0.23	0.11	100.00
comp101725_c0_seq1	comp101725_c0	266	190.39	7.00	0.50	0.23	100.00
comp101727_c0_seq1	comp101727_c0	598	521.94	8.00	0.21	0.10	100.00
comp101728_c0_seq1	comp101728_c0	257	181.50	0.00	0.00	0.00	0.00
comp101729_c0_seq1	comp101729_c0	402	325.97	7.00	0.29	0.13	100.00
comp101730_c0_seq1	comp101730_c0	541	464.95	12.00	0.35	0.16	100.00
comp101731_c0_seq1	comp101731_c0	492	415.95	7.00	0.23	0.11	100.00
comp101732_c0_seq1	comp101732_c0	629	552.94	10.00	0.24	0.11	100.00
comp101733_c0_seq1	comp101733_c0	313	237.07	6.00	0.34	0.16	100.00
comp101734_c0_seq1	comp101734_c0	273	197.32	3.00	0.21	0.10	100.00
comp101735_c0_seq1	comp101735_c0	798	721.94	24.00	0.45	0.21	100.00
comp101736_c0_seq1	comp101736_c0	448	371.96	5.00	0.18	0.08	100.00
comp101737_c0_seq1	comp101737_c0	401	324.97	6.00	0.25	0.12	100.00
comp101738_c0_seq1	comp101738_c0	286	210.21	6.00	0.39	0.18	100.00
comp101739_c0_seq1	comp101739_c0	284	208.22	8.00	0.52	0.24	100.00
comp10173_c0_seq1	comp10173_c0	437	360.96	4.00	0.15	0.07	100.00
comp10173_c1_seq1	comp10173_c1	555	478.95	5.00	0.14	0.07	100.00
comp101740_c0_seq1	comp101740_c0	533	456.95	8.00	0.24	0.11	100.00
comp101741_c0_seq1	comp101741_c0	239	163.79	3.00	0.25	0.12	100.00
comp101743_c0_seq1	comp101743_c0	350	274.00	7.00	0.35	0.16	100.00
comp101744_c0_seq1	comp101744_c0	1439	1362.94	30.00	0.30	0.14	100.00
comp101745_c0_seq1	comp101745_c0	328	252.03	11.00	0.59	0.27	100.00
comp101746_c0_seq1	comp101746_c0	468	391.95	7.00	0.24	0.11	100.00
comp101747_c0_seq1	comp101747_c0	313	237.07	9.00	0.51	0.24	100.00
comp101748_c0_seq1	comp101748_c0	484	407.95	11.00	0.36	0.17	100.00
comp101749_c0_seq1	comp101749_c0	230	154.98	3.00	0.26	0.12	100.00
comp10174_c0_seq1	comp10174_c0	948	871.94	15.08	0.23	0.11	50.16
comp10174_c0_seq2	comp10174_c0	653	576.94	9.92	0.23	0.11	49.84
comp101750_c0_seq1	comp101750_c0	467	390.95	10.00	0.35	0.16	100.00
comp101751_c0_seq1	comp101751_c0	298	222.14	4.00	0.24	0.11	100.00
comp101752_c0_seq1	comp101752_c0	404	327.97	4.00	0.16	0.08	100.00
comp101753_c0_seq1	comp101753_c0	636	559.94	11.00	0.27	0.12	100.00
comp101754_c0_seq1	comp101754_c0	273	197.32	7.00	0.48	0.22	100.00
comp101755_c0_seq1	comp101755_c0	372	295.98	8.00	0.37	0.17	100.00
comp101756_c0_seq1	comp101756_c0	1010	933.94	19.00	0.28	0.13	100.00
comp101757_c0_seq1	comp101757_c0	1482	1405.94	25.00	0.24	0.11	100.00
comp101758_c0_seq1	comp101758_c0	396	319.97	6.00	0.25	0.12	100.00
comp101759_c0_seq1	comp101759_c0	467	390.95	8.00	0.28	0.13	100.00
comp10175_c0_seq1	comp10175_c0	275	199.30	7.00	0.48	0.22	100.00
comp101760_c0_seq1	comp101760_c0	288	212.20	5.00	0.32	0.15	100.00
comp101761_c0_seq1	comp101761_c0	317	241.06	7.00	0.39	0.18	100.00
comp101762_c0_seq1	comp101762_c0	333	257.03	6.00	0.32	0.15	100.00
comp101763_c0_seq1	comp101763_c0	410	333.97	4.00	0.16	0.08	100.00
comp101765_c0_seq1	comp101765_c0	279	203.26	5.00	0.33	0.15	100.00
comp101766_c0_seq1	comp101766_c0	335	259.02	7.00	0.37	0.17	100.00
comp101767_c0_seq1	comp101767_c0	517	440.95	6.00	0.18	0.09	100.00
comp101768_c0_seq1	comp101768_c0	270	194.35	6.00	0.42	0.19	100.00
comp101769_c0_seq1	comp101769_c0	489	412.95	7.00	0.23	0.11	100.00
comp10176_c0_seq1	comp10176_c0	437	360.96	8.00	0.30	0.14	100.00
comp101770_c0_seq1	comp101770_c0	332	256.03	7.00	0.37	0.17	100.00
comp101771_c0_seq1	comp101771_c0	557	480.95	10.00	0.28	0.13	100.00
comp101773_c0_seq1	comp101773_c0	333	257.03	3.00	0.16	0.07	100.00
comp101774_c0_seq1	comp101774_c0	381	304.98	7.00	0.31	0.14	100.00
comp101775_c0_seq1	comp101775_c0	452	375.96	7.00	0.25	0.12	100.00
comp101777_c0_seq1	comp101777_c0	606	529.94	15.00	0.38	0.18	100.00
comp101778_c0_seq1	comp101778_c0	268	192.37	5.00	0.35	0.16	100.00
comp101779_c0_seq1	comp101779_c0	449	372.96	3.00	0.11	0.05	100.00
comp10177_c0_seq1	comp10177_c0	337	261.02	9.00	0.47	0.22	100.00
comp101781_c0_seq1	comp101781_c0	636	559.94	10.00	0.24	0.11	100.00
comp101783_c0_seq1	comp101783_c0	229	154.00	6.00	0.53	0.24	100.00
comp101784_c0_seq1	comp101784_c0	600	523.94	11.00	0.28	0.13	100.00
comp101785_c0_seq1	comp101785_c0	464	387.95	7.00	0.24	0.11	100.00
comp101786_c0_seq1	comp101786_c0	261	185.45	3.00	0.22	0.10	100.00
comp101787_c0_seq1	comp101787_c0	294	218.16	7.00	0.43	0.20	100.00
comp101788_c0_seq1	comp101788_c0	533	456.95	10.00	0.30	0.14	100.00
comp101789_c0_seq1	comp101789_c0	254	178.54	6.00	0.45	0.21	100.00
comp10178_c0_seq1	comp10178_c0	656	579.94	8.00	0.19	0.09	100.00
comp101790_c0_seq1	comp101790_c0	313	237.07	6.00	0.34	0.16	100.00
comp101791_c0_seq1	comp101791_c0	366	289.99	7.00	0.33	0.15	100.00
comp101792_c0_seq1	comp101792_c0	387	310.98	8.00	0.35	0.16	100.00
comp101793_c0_seq1	comp101793_c0	349	273.00	7.00	0.35	0.16	100.00
comp101794_c0_seq1	comp101794_c0	369	292.99	3.00	0.14	0.06	100.00
comp101795_c0_seq1	comp101795_c0	504	427.95	10.00	0.32	0.15	100.00
comp101796_c0_seq1	comp101796_c0	325	249.04	1.00	0.05	0.03	100.00
comp101797_c0_seq1	comp101797_c0	265	189.40	6.00	0.43	0.20	100.00
comp101798_c0_seq1	comp101798_c0	392	315.97	11.00	0.47	0.22	100.00
comp101799_c0_seq1	comp101799_c0	478	401.95	10.00	0.34	0.16	100.00
comp10179_c0_seq1	comp10179_c0	472	395.95	7.00	0.24	0.11	100.00
comp1017_c0_seq1	comp1017_c0	296	220.15	3.00	0.18	0.09	45.99
comp1017_c0_seq2	comp1017_c0	263	187.42	3.00	0.22	0.10	54.01
comp101800_c0_seq1	comp101800_c0	279	203.26	8.00	0.53	0.25	100.00
comp101801_c0_seq1	comp101801_c0	1007	930.94	16.00	0.23	0.11	100.00
comp101802_c0_seq1	comp101802_c0	216	141.34	3.00	0.29	0.13	100.00
comp101803_c0_seq1	comp101803_c0	567	490.95	10.00	0.28	0.13	100.00
comp101804_c0_seq1	comp101804_c0	345	269.01	8.00	0.40	0.19	100.00
comp101805_c0_seq1	comp101805_c0	243	167.72	2.00	0.16	0.07	100.00
comp101806_c0_seq1	comp101806_c0	863	786.94	12.00	0.21	0.10	100.00
comp101807_c0_seq1	comp101807_c0	307	231.10	4.00	0.23	0.11	100.00
comp101808_c0_seq1	comp101808_c0	812	735.94	13.00	0.24	0.11	100.00
comp101809_c0_seq1	comp101809_c0	399	322.97	5.00	0.21	0.10	100.00
comp10180_c0_seq1	comp10180_c0	224	149.12	1.00	0.09	0.04	100.00
comp101810_c0_seq1	comp101810_c0	802	725.94	13.00	0.24	0.11	100.00
comp101811_c0_seq1	comp101811_c0	939	862.94	10.00	0.16	0.07	100.00
comp101812_c0_seq1	comp101812_c0	434	357.96	10.00	0.38	0.18	100.00
comp101813_c0_seq1	comp101813_c0	271	195.34	3.00	0.21	0.10	100.00
comp101814_c0_seq1	comp101814_c0	356	280.00	4.00	0.19	0.09	100.00
comp101815_c0_seq1	comp101815_c0	263	187.42	5.00	0.36	0.17	100.00
comp101816_c0_seq1	comp101816_c0	700	623.94	11.00	0.24	0.11	100.00
comp101817_c0_seq1	comp101817_c0	469	392.95	7.00	0.24	0.11	100.00
comp101818_c0_seq1	comp101818_c0	520	443.95	13.00	0.40	0.18	100.00
comp101819_c0_seq1	comp101819_c0	382	305.98	9.00	0.40	0.18	100.00
comp10181_c0_seq1	comp10181_c0	630	553.94	13.00	0.32	0.15	100.00
comp101820_c0_seq1	comp101820_c0	238	162.81	2.00	0.17	0.08	100.00
comp101821_c0_seq1	comp101821_c0	884	807.94	17.00	0.28	0.13	100.00
comp101822_c0_seq1	comp101822_c0	740	663.94	12.00	0.24	0.11	100.00
comp101824_c0_seq1	comp101824_c0	428	351.96	3.00	0.12	0.05	100.00
comp101825_c0_seq1	comp101825_c0	435	358.96	6.00	0.23	0.10	100.00
comp101826_c0_seq1	comp101826_c0	308	232.09	5.00	0.29	0.14	100.00
comp101827_c0_seq1	comp101827_c0	396	319.97	4.00	0.17	0.08	100.00
comp101828_c0_seq1	comp101828_c0	403	326.97	5.00	0.21	0.10	100.00
comp10182_c0_seq1	comp10182_c0	416	339.96	6.00	0.24	0.11	100.00
comp101830_c0_seq1	comp101830_c0	473	396.95	11.00	0.37	0.17	100.00
comp101831_c0_seq1	comp101831_c0	463	386.95	10.00	0.35	0.16	100.00
comp101832_c0_seq1	comp101832_c0	586	509.94	14.00	0.37	0.17	100.00
comp101833_c0_seq1	comp101833_c0	327	251.04	6.00	0.32	0.15	100.00
comp101834_c0_seq1	comp101834_c0	1249	1172.94	18.00	0.21	0.10	100.00
comp101835_c0_seq1	comp101835_c0	372	295.98	7.00	0.32	0.15	100.00
comp101837_c0_seq1	comp101837_c0	486	409.95	8.00	0.26	0.12	100.00
comp101838_c0_seq1	comp101838_c0	498	421.95	15.00	0.48	0.22	100.00
comp101839_c0_seq1	comp101839_c0	255	179.53	4.00	0.30	0.14	100.00
comp10183_c0_seq1	comp10183_c0	404	327.97	4.00	0.16	0.08	100.00
comp101840_c0_seq1	comp101840_c0	301	225.12	8.00	0.48	0.22	100.00
comp101841_c0_seq1	comp101841_c0	461	384.96	7.00	0.25	0.11	100.00
comp101842_c0_seq1	comp101842_c0	744	667.94	11.00	0.22	0.10	100.00
comp101845_c0_seq1	comp101845_c0	436	359.96	10.00	0.38	0.17	100.00
comp101846_c0_seq1	comp101846_c0	317	241.06	10.00	0.56	0.26	100.00
comp101849_c0_seq1	comp101849_c0	316	240.06	3.00	0.17	0.08	100.00
comp10184_c0_seq1	comp10184_c0	666	589.94	13.00	0.30	0.14	100.00
comp101850_c0_seq1	comp101850_c0	287	211.20	3.00	0.19	0.09	100.00
comp101851_c0_seq1	comp101851_c0	653	576.94	7.00	0.16	0.08	100.00
comp101852_c0_seq1	comp101852_c0	423	346.96	9.00	0.35	0.16	100.00
comp101853_c0_seq1	comp101853_c0	331	255.03	5.00	0.27	0.12	100.00
comp101854_c0_seq1	comp101854_c0	519	442.95	6.00	0.18	0.09	100.00
comp101855_c0_seq1	comp101855_c0	343	267.01	4.00	0.20	0.09	100.00
comp101857_c0_seq1	comp101857_c0	294	218.16	5.00	0.31	0.14	100.00
comp101858_c0_seq1	comp101858_c0	658	581.94	14.00	0.33	0.15	100.00
comp101859_c0_seq1	comp101859_c0	386	309.98	8.00	0.35	0.16	100.00
comp10185_c0_seq1	comp10185_c0	285	209.22	5.00	0.32	0.15	100.00
comp101860_c0_seq1	comp101860_c0	326	250.04	5.00	0.27	0.13	100.00
comp101861_c0_seq1	comp101861_c0	230	154.98	3.00	0.26	0.12	100.00
comp101862_c0_seq1	comp101862_c0	400	323.97	3.00	0.13	0.06	100.00
comp101863_c0_seq1	comp101863_c0	931	854.94	9.00	0.14	0.07	100.00
comp101864_c0_seq1	comp101864_c0	253	177.55	4.00	0.30	0.14	100.00
comp101866_c0_seq1	comp101866_c0	466	389.95	8.00	0.28	0.13	100.00
comp101867_c0_seq1	comp101867_c0	250	174.60	1.00	0.08	0.04	100.00
comp101868_c0_seq1	comp101868_c0	1058	981.94	23.00	0.32	0.15	100.00
comp101869_c0_seq1	comp101869_c0	895	818.94	10.00	0.17	0.08	100.00
comp10186_c0_seq1	comp10186_c0	259	183.47	1.00	0.07	0.03	100.00
comp101870_c0_seq1	comp101870_c0	511	434.95	11.00	0.34	0.16	100.00
comp101871_c0_seq1	comp101871_c0	210	135.52	4.00	0.40	0.19	100.00
comp101872_c0_seq1	comp101872_c0	806	729.94	25.00	0.46	0.22	100.00
comp101873_c0_seq1	comp101873_c0	233	157.91	1.00	0.09	0.04	100.00
comp101874_c0_seq1	comp101874_c0	721	644.94	10.00	0.21	0.10	100.00
comp101875_c0_seq1	comp101875_c0	873	796.94	20.00	0.34	0.16	100.00
comp101876_c0_seq1	comp101876_c0	693	616.94	10.00	0.22	0.10	100.00
comp101877_c0_seq1	comp101877_c0	437	360.96	5.00	0.19	0.09	100.00
comp101878_c0_seq1	comp101878_c0	391	314.97	4.00	0.17	0.08	100.00
comp101879_c0_seq1	comp101879_c0	360	283.99	8.00	0.38	0.18	100.00
comp10187_c0_seq1	comp10187_c0	465	388.95	2.00	0.07	0.03	100.00
comp101882_c0_seq1	comp101882_c0	215	140.37	0.00	0.00	0.00	0.00
comp101883_c0_seq1	comp101883_c0	249	173.61	9.00	0.70	0.33	100.00
comp101884_c0_seq1	comp101884_c0	309	233.09	7.00	0.41	0.19	100.00
comp101885_c0_seq1	comp101885_c0	529	452.95	10.00	0.30	0.14	100.00
comp101886_c0_seq1	comp101886_c0	290	214.18	7.00	0.44	0.21	100.00
comp101887_c0_seq1	comp101887_c0	256	180.51	7.00	0.52	0.24	100.00
comp101888_c0_seq1	comp101888_c0	285	209.22	5.00	0.32	0.15	100.00
comp101889_c0_seq1	comp101889_c0	727	650.94	11.00	0.23	0.11	100.00
comp10188_c0_seq1	comp10188_c0	524	447.95	15.00	0.45	0.21	100.00
comp101890_c0_seq1	comp101890_c0	220	145.23	6.00	0.56	0.26	100.00
comp101891_c0_seq1	comp101891_c0	427	350.96	9.00	0.35	0.16	100.00
comp101892_c0_seq1	comp101892_c0	343	267.01	7.00	0.35	0.16	100.00
comp101893_c0_seq1	comp101893_c0	477	400.95	9.00	0.30	0.14	100.00
comp101894_c0_seq1	comp101894_c0	663	586.94	10.00	0.23	0.11	100.00
comp101896_c0_seq1	comp101896_c0	313	237.07	7.00	0.40	0.19	100.00
comp101897_c0_seq1	comp101897_c0	460	383.96	8.00	0.28	0.13	100.00
comp101898_c0_seq1	comp101898_c0	292	216.17	7.00	0.44	0.20	100.00
comp101899_c0_seq1	comp101899_c0	220	145.23	1.00	0.09	0.04	100.00
comp10189_c0_seq1	comp10189_c0	584	507.94	13.00	0.35	0.16	100.00
comp1018_c0_seq1	comp1018_c0	273	197.32	2.00	0.14	0.06	100.00
comp1018_c1_seq1	comp1018_c1	339	263.02	1.00	0.05	0.02	100.00
comp101900_c0_seq1	comp101900_c0	344	268.01	8.00	0.40	0.19	100.00
comp101901_c0_seq1	comp101901_c0	257	181.50	4.00	0.30	0.14	100.00
comp101904_c0_seq1	comp101904_c0	467	390.95	4.00	0.14	0.06	100.00
comp101905_c0_seq1	comp101905_c0	385	308.98	10.00	0.44	0.20	100.00
comp101906_c0_seq1	comp101906_c0	286	210.21	6.00	0.39	0.18	100.00
comp101907_c0_seq1	comp101907_c0	717	640.94	13.00	0.27	0.13	100.00
comp101908_c0_seq1	comp101908_c0	347	271.01	9.00	0.45	0.21	100.00
comp101909_c0_seq1	comp101909_c0	286	210.21	1.00	0.06	0.03	100.00
comp10190_c0_seq1	comp10190_c0	252	176.57	5.00	0.38	0.18	100.00
comp10190_c0_seq2	comp10190_c0	245	169.68	0.00	0.00	0.00	0.00
comp101910_c0_seq1	comp101910_c0	550	473.95	9.00	0.26	0.12	100.00
comp101911_c0_seq1	comp101911_c0	358	281.99	5.00	0.24	0.11	100.00
comp101912_c0_seq1	comp101912_c0	303	227.11	6.00	0.36	0.17	100.00
comp101913_c0_seq1	comp101913_c0	714	637.94	7.00	0.15	0.07	100.00
comp101914_c0_seq1	comp101914_c0	373	296.98	8.00	0.36	0.17	100.00
comp101915_c0_seq1	comp101915_c0	326	250.04	6.00	0.32	0.15	100.00
comp101916_c0_seq1	comp101916_c0	685	608.94	11.00	0.24	0.11	100.00
comp101917_c0_seq1	comp101917_c0	304	228.11	3.00	0.18	0.08	100.00
comp101919_c0_seq1	comp101919_c0	236	160.85	3.00	0.25	0.12	100.00
comp10191_c0_seq1	comp10191_c0	389	312.97	10.00	0.43	0.20	100.00
comp101920_c0_seq1	comp101920_c0	748	671.94	15.00	0.30	0.14	100.00
comp101921_c0_seq1	comp101921_c0	942	865.94	16.00	0.25	0.12	100.00
comp101922_c0_seq1	comp101922_c0	661	584.94	14.00	0.32	0.15	100.00
comp101925_c0_seq1	comp101925_c0	383	306.98	9.00	0.40	0.18	100.00
comp101926_c0_seq1	comp101926_c0	396	319.97	5.00	0.21	0.10	100.00
comp101927_c0_seq1	comp101927_c0	279	203.26	4.00	0.27	0.12	100.00
comp101928_c0_seq1	comp101928_c0	235	159.87	7.00	0.59	0.27	100.00
comp101929_c0_seq1	comp101929_c0	261	185.45	3.00	0.22	0.10	100.00
comp10192_c0_seq1	comp10192_c0	267	191.38	6.00	0.42	0.20	100.00
comp101930_c0_seq1	comp101930_c0	246	170.66	1.00	0.08	0.04	100.00
comp101931_c0_seq1	comp101931_c0	839	762.94	18.00	0.32	0.15	100.00
comp101932_c0_seq1	comp101932_c0	334	258.02	7.00	0.37	0.17	100.00
comp101933_c0_seq1	comp101933_c0	488	411.95	10.00	0.33	0.15	100.00
comp101934_c0_seq1	comp101934_c0	286	210.21	1.00	0.06	0.03	100.00
comp101935_c0_seq1	comp101935_c0	482	405.95	8.00	0.27	0.12	100.00
comp101936_c0_seq1	comp101936_c0	485	408.95	7.00	0.23	0.11	100.00
comp101939_c0_seq1	comp101939_c0	285	209.22	2.00	0.13	0.06	100.00
comp10193_c0_seq1	comp10193_c0	405	328.97	4.00	0.16	0.08	100.00
comp101940_c0_seq1	comp101940_c0	287	211.20	7.00	0.45	0.21	100.00
comp101941_c0_seq1	comp101941_c0	282	206.24	4.00	0.26	0.12	100.00
comp101942_c0_seq1	comp101942_c0	237	161.83	1.00	0.08	0.04	100.00
comp101943_c0_seq1	comp101943_c0	690	613.94	10.00	0.22	0.10	100.00
comp101945_c0_seq1	comp101945_c0	396	319.97	8.00	0.34	0.16	100.00
comp101946_c0_seq1	comp101946_c0	477	400.95	7.00	0.24	0.11	100.00
comp101947_c0_seq1	comp101947_c0	914	837.94	17.00	0.27	0.13	100.00
comp101948_c0_seq1	comp101948_c0	428	351.96	8.00	0.31	0.14	100.00
comp101949_c0_seq1	comp101949_c0	201	126.82	4.00	0.43	0.20	100.00
comp10194_c0_seq1	comp10194_c0	464	387.95	15.00	0.52	0.24	100.00
comp101950_c0_seq1	comp101950_c0	299	223.13	0.00	0.00	0.00	0.00
comp101951_c0_seq1	comp101951_c0	334	258.02	7.00	0.37	0.17	100.00
comp101953_c0_seq1	comp101953_c0	343	267.01	4.00	0.20	0.09	100.00
comp101954_c0_seq1	comp101954_c0	209	134.55	3.00	0.30	0.14	100.00
comp101955_c0_seq1	comp101955_c0	251	175.58	4.00	0.31	0.14	100.00
comp101956_c0_seq1	comp101956_c0	574	497.94	8.00	0.22	0.10	100.00
comp101957_c0_seq1	comp101957_c0	320	244.05	10.00	0.55	0.26	100.00
comp101958_c0_seq1	comp101958_c0	546	469.95	11.00	0.32	0.15	100.00
comp101959_c0_seq1	comp101959_c0	396	319.97	7.00	0.30	0.14	100.00
comp10195_c0_seq1	comp10195_c0	465	388.95	7.00	0.24	0.11	100.00
comp101960_c0_seq1	comp101960_c0	310	234.08	4.00	0.23	0.11	100.00
comp101961_c0_seq1	comp101961_c0	350	274.00	7.00	0.35	0.16	100.00
comp101962_c0_seq1	comp101962_c0	327	251.04	5.00	0.27	0.13	100.00
comp101963_c0_seq1	comp101963_c0	563	486.95	5.00	0.14	0.06	100.00
comp101965_c0_seq1	comp101965_c0	1076	999.94	27.00	0.37	0.17	100.00
comp101967_c0_seq1	comp101967_c0	913	836.94	10.00	0.16	0.08	100.00
comp101968_c0_seq1	comp101968_c0	272	196.33	5.00	0.34	0.16	100.00
comp101969_c0_seq1	comp101969_c0	502	425.95	11.00	0.35	0.16	100.00
comp10196_c0_seq1	comp10196_c0	420	343.96	6.00	0.24	0.11	100.00
comp10196_c1_seq1	comp10196_c1	253	177.55	1.00	0.08	0.04	100.00
comp101970_c0_seq1	comp101970_c0	374	297.98	2.00	0.09	0.04	100.00
comp101972_c0_seq1	comp101972_c0	396	319.97	4.00	0.17	0.08	100.00
comp101973_c0_seq1	comp101973_c0	458	381.96	11.00	0.39	0.18	100.00
comp101975_c0_seq1	comp101975_c0	375	298.98	7.00	0.32	0.15	100.00
comp101976_c0_seq1	comp101976_c0	958	881.94	20.00	0.31	0.14	100.00
comp101978_c0_seq1	comp101978_c0	519	442.95	4.00	0.12	0.06	100.00
comp101979_c0_seq1	comp101979_c0	376	299.98	6.00	0.27	0.13	100.00
comp10197_c0_seq1	comp10197_c0	778	701.94	9.00	0.17	0.08	100.00
comp101980_c0_seq1	comp101980_c0	667	590.94	14.00	0.32	0.15	100.00
comp101981_c0_seq1	comp101981_c0	1153	1076.94	20.00	0.25	0.12	100.00
comp101982_c0_seq1	comp101982_c0	412	335.97	7.00	0.28	0.13	100.00
comp101984_c0_seq1	comp101984_c0	249	173.61	6.00	0.47	0.22	100.00
comp101985_c0_seq1	comp101985_c0	389	312.97	5.00	0.22	0.10	100.00
comp101986_c0_seq1	comp101986_c0	697	620.94	13.00	0.28	0.13	100.00
comp101987_c0_seq1	comp101987_c0	479	402.95	9.00	0.30	0.14	100.00
comp101988_c0_seq1	comp101988_c0	812	735.94	17.00	0.31	0.15	100.00
comp101989_c0_seq1	comp101989_c0	388	311.98	4.00	0.17	0.08	100.00
comp10198_c0_seq1	comp10198_c0	748	671.94	11.00	0.22	0.10	100.00
comp10198_c1_seq1	comp10198_c1	436	359.96	5.00	0.19	0.09	100.00
comp101990_c0_seq1	comp101990_c0	1107	1030.94	19.00	0.25	0.12	100.00
comp101991_c0_seq1	comp101991_c0	462	385.95	9.00	0.32	0.15	100.00
comp101992_c0_seq1	comp101992_c0	622	545.94	10.00	0.25	0.12	100.00
comp101993_c0_seq1	comp101993_c0	225	150.10	1.00	0.09	0.04	100.00
comp101994_c0_seq1	comp101994_c0	423	346.96	13.00	0.51	0.24	100.00
comp101995_c0_seq1	comp101995_c0	388	311.98	7.00	0.30	0.14	100.00
comp101996_c0_seq1	comp101996_c0	630	553.94	12.00	0.29	0.14	100.00
comp101997_c0_seq1	comp101997_c0	400	323.97	4.00	0.17	0.08	50.00
comp101997_c0_seq2	comp101997_c0	400	323.97	4.00	0.17	0.08	50.00
comp101998_c0_seq1	comp101998_c0	500	423.95	7.00	0.22	0.10	100.00
comp10199_c0_seq1	comp10199_c0	429	352.96	8.00	0.31	0.14	100.00
comp101_c0_seq1	comp101_c0	409	332.97	5.00	0.20	0.09	100.00
comp102000_c0_seq1	comp102000_c0	970	893.94	22.00	0.33	0.15	100.00
comp102001_c0_seq1	comp102001_c0	893	816.94	18.00	0.30	0.14	100.00
comp102002_c0_seq1	comp102002_c0	446	369.96	9.00	0.33	0.15	100.00
[truncated: 345,324 more rows]
