# Supplementary material for: Draft De Novo Transcriptome of the Rat Kangaroo Potorous tridactylus as a Tool for Cell Biology
Source: PLoS One. 2015 Aug 7;10(8):e0134738. doi: 10.1371/journal.pone.0134738 (PMC4529305; doi:10.1371/journal.pone.0134738)
Supplement: S3 File — RSEM estimates of Unigene abundances in tab delimited format. See RSEM documentation for column descriptions. (BZ2) [file pone.0134738.s003.bz2 › pone.0134738.s003]

gene_id	transcript_id(s)	length	effective_length	expected_count	TPM	FPKM
comp0_c0	comp0_c0_seq1	281.00	205.25	0.00	0.00	0.00
comp100000_c0	comp100000_c0_seq1	651.00	574.94	10.00	0.24	0.11
comp100001_c0	comp100001_c0_seq1	902.00	825.94	14.00	0.23	0.11
comp100003_c0	comp100003_c0_seq1	286.00	210.21	7.00	0.45	0.21
comp100004_c0	comp100004_c0_seq1	654.00	577.94	11.00	0.26	0.12
comp100005_c0	comp100005_c0_seq1	398.00	321.97	6.00	0.25	0.12
comp100006_c0	comp100006_c0_seq1	717.00	640.94	16.00	0.34	0.16
comp100007_c0	comp100007_c0_seq1	559.00	482.95	8.00	0.22	0.10
comp100008_c0	comp100008_c0_seq1	1174.00	1097.94	18.00	0.22	0.10
comp100009_c0	comp100009_c0_seq1	368.00	291.99	6.00	0.28	0.13
comp10000_c0	comp10000_c0_seq1	823.00	746.94	20.00	0.36	0.17
comp100010_c0	comp100010_c0_seq1	492.00	415.95	7.00	0.23	0.11
comp100011_c0	comp100011_c0_seq1	219.00	144.25	0.00	0.00	0.00
comp100012_c0	comp100012_c0_seq1	720.00	643.94	10.00	0.21	0.10
comp100013_c0	comp100013_c0_seq1	636.00	559.94	8.00	0.19	0.09
comp100014_c0	comp100014_c0_seq1	596.00	519.94	15.00	0.39	0.18
comp100015_c0	comp100015_c0_seq1	334.00	258.02	4.00	0.21	0.10
comp100016_c0	comp100016_c0_seq1	535.00	458.95	8.00	0.24	0.11
comp100017_c0	comp100017_c0_seq1	212.00	137.46	4.00	0.39	0.18
comp100018_c0	comp100018_c0_seq1	927.00	850.94	17.00	0.27	0.13
comp100019_c0	comp100019_c0_seq1	757.00	680.94	10.00	0.20	0.09
comp10001_c0	comp10001_c0_seq1	682.00	605.94	8.00	0.18	0.08
comp100020_c0	comp100020_c0_seq1	277.00	201.28	2.00	0.13	0.06
comp100021_c0	comp100021_c0_seq1	225.00	150.10	3.00	0.27	0.13
comp100022_c0	comp100022_c0_seq1	238.00	162.81	0.00	0.00	0.00
comp100023_c0	comp100023_c0_seq1	688.00	611.94	14.00	0.31	0.14
comp100025_c0	comp100025_c0_seq1	323.00	247.05	6.00	0.33	0.15
comp100026_c0	comp100026_c0_seq1	886.00	809.94	20.00	0.33	0.16
comp100027_c0	comp100027_c0_seq1	416.00	339.96	6.00	0.24	0.11
comp100028_c0	comp100028_c0_seq1	404.00	327.97	3.00	0.12	0.06
comp100029_c0	comp100029_c0_seq1	371.00	294.98	6.00	0.28	0.13
comp10002_c0	comp10002_c0_seq1	278.00	202.27	6.00	0.40	0.19
comp100030_c0	comp100030_c0_seq1	384.00	307.98	6.00	0.26	0.12
comp100031_c0	comp100031_c0_seq1	459.00	382.96	13.00	0.46	0.21
comp100032_c0	comp100032_c0_seq1	313.00	237.07	1.00	0.06	0.03
comp100033_c0	comp100033_c0_seq1	732.00	655.94	12.00	0.25	0.11
comp100034_c0	comp100034_c0_seq1	361.00	284.99	4.00	0.19	0.09
comp100035_c0	comp100035_c0_seq1	467.00	390.95	6.00	0.21	0.10
comp100036_c0	comp100036_c0_seq1	381.00	304.98	6.00	0.27	0.12
comp100037_c0	comp100037_c0_seq1	302.00	226.12	7.00	0.42	0.19
comp100038_c0	comp100038_c0_seq1	421.00	344.96	12.00	0.47	0.22
comp100039_c0	comp100039_c0_seq1	697.00	620.94	7.00	0.15	0.07
comp10003_c0	comp10003_c0_seq1	279.00	203.26	7.00	0.47	0.22
comp100040_c0	comp100040_c0_seq1	1560.00	1483.94	28.00	0.26	0.12
comp100041_c0	comp100041_c0_seq1	395.00	318.97	4.00	0.17	0.08
comp100042_c0	comp100042_c0_seq1	347.00	271.01	5.00	0.25	0.12
comp100043_c0	comp100043_c0_seq1	261.00	185.45	5.00	0.36	0.17
comp100044_c0	comp100044_c0_seq1	413.00	336.97	9.00	0.36	0.17
comp100046_c0	comp100046_c0_seq1	278.00	202.27	4.00	0.27	0.12
comp100047_c0	comp100047_c0_seq1	290.00	214.18	7.00	0.44	0.21
comp100048_c0	comp100048_c0_seq1	395.00	318.97	5.00	0.21	0.10
comp100049_c0	comp100049_c0_seq1	456.00	379.96	11.00	0.39	0.18
comp10004_c0	comp10004_c0_seq1,comp10004_c0_seq2	358.87	282.86	6.00	0.29	0.13
comp100050_c0	comp100050_c0_seq1	388.00	311.98	8.00	0.35	0.16
comp100051_c0	comp100051_c0_seq1	444.00	367.96	5.00	0.18	0.09
comp100052_c0	comp100052_c0_seq1	575.00	498.94	8.00	0.22	0.10
comp100053_c0	comp100053_c0_seq1	339.00	263.02	8.00	0.41	0.19
comp100054_c0	comp100054_c0_seq1	435.00	358.96	7.00	0.26	0.12
comp100055_c0	comp100055_c0_seq1	651.00	574.94	12.00	0.28	0.13
comp100056_c0	comp100056_c0_seq1	687.00	610.94	7.00	0.15	0.07
comp100057_c0	comp100057_c0_seq1	293.00	217.17	4.00	0.25	0.12
comp100058_c0	comp100058_c0_seq1	690.00	613.94	10.00	0.22	0.10
comp100059_c0	comp100059_c0_seq1	365.00	288.99	6.00	0.28	0.13
comp10005_c0	comp10005_c0_seq1	929.00	852.94	21.00	0.33	0.15
comp100060_c0	comp100060_c0_seq1	205.00	130.68	3.00	0.31	0.14
comp100061_c0	comp100061_c0_seq1	236.00	160.85	6.00	0.50	0.23
comp100062_c0	comp100062_c0_seq1	310.00	234.08	4.00	0.23	0.11
comp100063_c0	comp100063_c0_seq1	294.00	218.16	7.00	0.43	0.20
comp100064_c0	comp100064_c0_seq1	257.00	181.50	1.00	0.07	0.03
comp100065_c0	comp100065_c0_seq1	345.00	269.01	5.00	0.25	0.12
comp100066_c0	comp100066_c0_seq1	313.00	237.07	2.00	0.11	0.05
comp100068_c0	comp100068_c0_seq1	576.00	499.94	8.00	0.22	0.10
comp100069_c0	comp100069_c0_seq1	524.00	447.95	10.00	0.30	0.14
comp10006_c0	comp10006_c0_seq1	585.00	508.94	9.00	0.24	0.11
comp100070_c0	comp100070_c0_seq1	413.00	336.97	9.00	0.36	0.17
comp100072_c0	comp100072_c0_seq1	293.00	217.17	6.00	0.37	0.17
comp100073_c0	comp100073_c0_seq1	227.00	152.05	7.00	0.62	0.29
comp100074_c0	comp100074_c0_seq1	332.00	256.03	6.00	0.32	0.15
comp100075_c0	comp100075_c0_seq1	491.00	414.95	11.00	0.36	0.17
comp100076_c0	comp100076_c0_seq1	285.00	209.22	7.00	0.45	0.21
comp100078_c0	comp100078_c0_seq1	298.00	222.14	1.00	0.06	0.03
comp100079_c0	comp100079_c0_seq1	596.00	519.94	8.00	0.21	0.10
comp10007_c0	comp10007_c0_seq1,comp10007_c0_seq2	1403.64	1327.58	33.00	0.34	0.16
comp100080_c0	comp100080_c0_seq1	375.00	298.98	6.50	0.29	0.14
comp100081_c0	comp100081_c0_seq1	387.00	310.98	5.00	0.22	0.10
comp100082_c0	comp100082_c0_seq1	377.00	300.98	9.00	0.40	0.19
comp100083_c0	comp100083_c0_seq1	272.00	196.33	3.00	0.21	0.10
comp100084_c0	comp100084_c0_seq1	331.00	255.03	3.00	0.16	0.07
comp100085_c0	comp100085_c0_seq1	1156.00	1079.94	26.00	0.33	0.15
comp100086_c0	comp100086_c0_seq1	381.00	304.98	7.00	0.31	0.14
comp100087_c0	comp100087_c0_seq1	338.00	262.02	7.00	0.36	0.17
comp100088_c0	comp100088_c0_seq1	269.00	193.36	10.00	0.70	0.32
comp100089_c0	comp100089_c0_seq1	368.00	291.99	3.00	0.14	0.06
comp10008_c0	comp10008_c0_seq1	599.00	522.94	13.00	0.34	0.16
comp100090_c0	comp100090_c0_seq1	557.00	480.95	13.00	0.37	0.17
comp100091_c0	comp100091_c0_seq1	308.00	232.09	4.00	0.23	0.11
comp100092_c0	comp100092_c0_seq1	320.00	244.05	7.00	0.39	0.18
comp100093_c0	comp100093_c0_seq1	535.00	458.95	8.00	0.24	0.11
comp100094_c0	comp100094_c0_seq1	1381.00	1304.94	21.00	0.22	0.10
comp100095_c0	comp100095_c0_seq1	357.00	281.00	7.00	0.34	0.16
comp100096_c0	comp100096_c0_seq1	547.00	470.95	5.00	0.14	0.07
comp100097_c0	comp100097_c0_seq1	553.00	476.95	14.00	0.40	0.18
comp100098_c0	comp100098_c0_seq1	282.00	206.24	5.00	0.33	0.15
comp100099_c0	comp100099_c0_seq1	569.00	492.95	11.00	0.30	0.14
comp10009_c0	comp10009_c0_seq1	610.00	533.94	9.00	0.23	0.11
comp1000_c0	comp1000_c0_seq1	299.00	223.13	3.00	0.18	0.08
comp100100_c0	comp100100_c0_seq1	776.00	699.94	19.00	0.37	0.17
comp100101_c0	comp100101_c0_seq1	913.00	836.94	17.00	0.27	0.13
comp100102_c0	comp100102_c0_seq1	408.00	331.97	7.00	0.29	0.13
comp100105_c0	comp100105_c0_seq1	424.00	347.96	6.00	0.23	0.11
comp100106_c0	comp100106_c0_seq1	552.00	475.95	4.00	0.11	0.05
comp100106_c1	comp100106_c1_seq1	436.00	359.96	5.00	0.19	0.09
comp100107_c0	comp100107_c0_seq1	617.00	540.94	9.00	0.23	0.10
comp100108_c0	comp100108_c0_seq1	529.00	452.95	7.00	0.21	0.10
comp100109_c0	comp100109_c0_seq1	660.00	583.94	17.00	0.39	0.18
comp10010_c0	comp10010_c0_seq1	776.00	699.94	18.00	0.35	0.16
comp100110_c0	comp100110_c0_seq1	513.00	436.95	10.00	0.31	0.14
comp100111_c0	comp100111_c0_seq1	261.00	185.45	7.00	0.51	0.24
comp100112_c0	comp100112_c0_seq1	640.00	563.94	12.00	0.29	0.13
comp100113_c0	comp100113_c0_seq1	613.00	536.94	13.00	0.33	0.15
comp100114_c0	comp100114_c0_seq1	476.00	399.95	7.00	0.24	0.11
comp100115_c0	comp100115_c0_seq1	836.00	759.94	20.00	0.36	0.17
comp100116_c0	comp100116_c0_seq1	348.00	272.00	4.00	0.20	0.09
comp100119_c0	comp100119_c0_seq1	289.00	213.19	7.00	0.44	0.21
comp10011_c0	comp10011_c0_seq1,comp10011_c0_seq2	1224.00	1147.94	25.00	0.29	0.14
comp100120_c0	comp100120_c0_seq1	497.00	420.95	9.00	0.29	0.13
comp100121_c0	comp100121_c0_seq1	316.00	240.06	10.00	0.56	0.26
comp100122_c0	comp100122_c0_seq1	341.00	265.01	3.00	0.15	0.07
comp100123_c0	comp100123_c0_seq1	377.00	300.98	4.00	0.18	0.08
comp100124_c0	comp100124_c0_seq1	232.00	156.93	2.00	0.17	0.08
comp100125_c0	comp100125_c0_seq1	423.00	346.96	6.00	0.23	0.11
comp100126_c0	comp100126_c0_seq1	483.00	406.95	5.00	0.17	0.08
comp100128_c0	comp100128_c0_seq1	299.00	223.13	5.00	0.30	0.14
comp100130_c0	comp100130_c0_seq1	512.00	435.95	9.00	0.28	0.13
comp100132_c0	comp100132_c0_seq1	210.00	135.52	0.00	0.00	0.00
comp100133_c0	comp100133_c0_seq1	619.00	542.94	7.00	0.17	0.08
comp100134_c0	comp100134_c0_seq1	357.00	281.00	7.00	0.34	0.16
comp100136_c0	comp100136_c0_seq1	345.00	269.01	7.00	0.35	0.16
comp100137_c0	comp100137_c0_seq1,comp100137_c0_seq2	353.00	277.00	5.00	0.24	0.11
comp100138_c0	comp100138_c0_seq1	263.00	187.42	2.00	0.14	0.07
comp100139_c0	comp100139_c0_seq1	456.00	379.96	8.00	0.28	0.13
comp10013_c0	comp10013_c0_seq1	549.00	472.95	5.00	0.14	0.07
comp100140_c0	comp100140_c0_seq1	424.00	347.96	4.00	0.16	0.07
comp100141_c0	comp100141_c0_seq1	210.00	135.52	7.00	0.70	0.32
comp100142_c0	comp100142_c0_seq1	353.00	277.00	7.00	0.34	0.16
comp100143_c0	comp100143_c0_seq1	564.00	487.95	7.00	0.19	0.09
comp100144_c0	comp100144_c0_seq1	367.00	290.99	5.00	0.23	0.11
comp100145_c0	comp100145_c0_seq1	363.00	286.99	7.00	0.33	0.15
comp100146_c0	comp100146_c0_seq1	615.00	538.94	12.00	0.30	0.14
comp100148_c0	comp100148_c0_seq1	801.00	724.94	9.00	0.17	0.08
comp100149_c0	comp100149_c0_seq1	320.00	244.05	5.00	0.28	0.13
comp10014_c0	comp10014_c0_seq1	758.00	681.94	9.00	0.18	0.08
comp100150_c0	comp100150_c0_seq1	490.00	413.95	14.00	0.46	0.21
comp100151_c0	comp100151_c0_seq1	431.00	354.96	5.00	0.19	0.09
comp100152_c0	comp100152_c0_seq1	291.00	215.18	7.00	0.44	0.20
comp100153_c0	comp100153_c0_seq1	1335.00	1258.94	22.00	0.24	0.11
comp100154_c0	comp100154_c0_seq1	486.00	409.95	9.00	0.30	0.14
comp100155_c0	comp100155_c0_seq1	290.00	214.18	2.00	0.13	0.06
comp100156_c0	comp100156_c0_seq1	355.00	279.00	6.00	0.29	0.14
comp100157_c0	comp100157_c0_seq1	264.00	188.41	3.00	0.22	0.10
comp100159_c0	comp100159_c0_seq1	498.00	421.95	11.00	0.35	0.16
comp100160_c0	comp100160_c0_seq1	717.00	640.94	14.00	0.30	0.14
comp100161_c0	comp100161_c0_seq1	285.00	209.22	4.00	0.26	0.12
comp100163_c0	comp100163_c0_seq1	239.00	163.79	6.00	0.50	0.23
comp100165_c0	comp100165_c0_seq1	605.00	528.94	12.00	0.31	0.14
comp100166_c0	comp100166_c0_seq1	668.00	591.94	10.00	0.23	0.11
comp100167_c0	comp100167_c0_seq1	520.00	443.95	9.00	0.27	0.13
comp100168_c0	comp100168_c0_seq1	437.00	360.96	10.00	0.37	0.17
comp100169_c0	comp100169_c0_seq1	431.00	354.96	5.00	0.19	0.09
comp100170_c0	comp100170_c0_seq1	335.00	259.02	7.00	0.37	0.17
comp100171_c0	comp100171_c0_seq1	819.00	742.94	17.00	0.31	0.14
comp100172_c0	comp100172_c0_seq1	563.00	486.95	7.00	0.19	0.09
comp100173_c0	comp100173_c0_seq1	374.00	297.98	6.00	0.27	0.13
comp100174_c0	comp100174_c0_seq1	254.00	178.54	24.00	1.82	0.84
comp100175_c0	comp100175_c0_seq1	210.00	135.52	3.00	0.30	0.14
comp100176_c0	comp100176_c0_seq1	1223.00	1146.94	25.00	0.29	0.14
comp100178_c0	comp100178_c0_seq1	376.00	299.98	7.00	0.32	0.15
comp100179_c0	comp100179_c0_seq1	207.00	132.61	2.00	0.20	0.09
comp10017_c0	comp10017_c0_seq1	797.00	720.94	15.00	0.28	0.13
comp100180_c0	comp100180_c0_seq1	426.00	349.96	5.00	0.19	0.09
comp100181_c0	comp100181_c0_seq1	503.00	426.95	7.00	0.22	0.10
comp100182_c0	comp100182_c0_seq1	243.00	167.72	4.00	0.32	0.15
comp100184_c0	comp100184_c0_seq1	248.00	172.63	7.00	0.55	0.25
comp100185_c0	comp100185_c0_seq1	218.00	143.28	1.00	0.09	0.04
comp100186_c0	comp100186_c0_seq1	342.00	266.01	3.00	0.15	0.07
comp100187_c0	comp100187_c0_seq1	322.00	246.05	9.00	0.49	0.23
comp100188_c0	comp100188_c0_seq1	321.00	245.05	5.00	0.28	0.13
comp100189_c0	comp100189_c0_seq1	476.00	399.95	1.00	0.03	0.02
comp10018_c0	comp10018_c0_seq1	277.00	201.28	2.00	0.13	0.06
comp100190_c0	comp100190_c0_seq1	297.00	221.14	5.00	0.31	0.14
comp100191_c0	comp100191_c0_seq1	245.00	169.68	2.00	0.16	0.07
comp100192_c0	comp100192_c0_seq1	321.00	245.05	6.00	0.33	0.15
comp100194_c0	comp100194_c0_seq1	209.00	134.55	2.00	0.20	0.09
comp100195_c0	comp100195_c0_seq1	351.00	275.00	5.00	0.25	0.11
comp100196_c0	comp100196_c0_seq1	609.00	532.94	11.00	0.28	0.13
comp100197_c0	comp100197_c0_seq1	333.00	257.03	5.00	0.26	0.12
comp100198_c0	comp100198_c0_seq1	504.00	427.95	12.00	0.38	0.18
comp10019_c0	comp10019_c0_seq1	316.00	240.06	6.00	0.34	0.16
comp1001_c0	comp1001_c0_seq1	204.00	129.71	2.00	0.21	0.10
comp100201_c0	comp100201_c0_seq1	337.00	261.02	6.00	0.31	0.14
comp100202_c0	comp100202_c0_seq1	283.00	207.23	4.00	0.26	0.12
comp100203_c0	comp100203_c0_seq1	361.00	284.99	6.00	0.28	0.13
comp100204_c0	comp100204_c0_seq1	296.00	220.15	5.00	0.31	0.14
comp100205_c0	comp100205_c0_seq1	340.00	264.01	13.00	0.67	0.31
comp100206_c0	comp100206_c0_seq1	1028.00	951.94	23.00	0.33	0.15
comp100207_c0	comp100207_c0_seq1	527.00	450.95	8.00	0.24	0.11
comp100209_c0	comp100209_c0_seq1	283.00	207.23	4.00	0.26	0.12
comp10020_c0	comp10020_c0_seq1	230.00	154.98	1.00	0.09	0.04
comp100211_c0	comp100211_c0_seq1	451.00	374.96	7.00	0.25	0.12
comp100212_c0	comp100212_c0_seq1	374.00	297.98	6.00	0.27	0.13
comp100213_c0	comp100213_c0_seq1	201.00	126.82	4.00	0.43	0.20
comp100214_c0	comp100214_c0_seq1	408.00	331.97	10.00	0.41	0.19
comp100215_c0	comp100215_c0_seq1	896.00	819.94	21.00	0.35	0.16
comp100216_c0	comp100216_c0_seq1	213.00	138.43	3.00	0.29	0.14
comp100217_c0	comp100217_c0_seq1	381.00	304.98	10.00	0.44	0.21
comp100218_c0	comp100218_c0_seq1	478.00	401.95	14.00	0.47	0.22
comp100219_c0	comp100219_c0_seq1	231.00	155.96	5.00	0.43	0.20
comp10021_c0	comp10021_c0_seq1	761.00	684.94	16.00	0.32	0.15
comp100220_c0	comp100220_c0_seq1	241.00	165.75	0.00	0.00	0.00
comp100221_c0	comp100221_c0_seq1	256.00	180.51	2.00	0.15	0.07
comp100222_c0	comp100222_c0_seq1	404.00	327.97	9.00	0.37	0.17
comp100223_c0	comp100223_c0_seq1	553.00	476.95	8.00	0.23	0.11
comp100224_c0	comp100224_c0_seq1	231.00	155.96	4.00	0.35	0.16
comp100226_c0	comp100226_c0_seq1	320.00	244.05	8.00	0.44	0.21
comp100227_c0	comp100227_c0_seq1	349.00	273.00	9.00	0.45	0.21
comp100228_c0	comp100228_c0_seq1	309.00	233.09	6.00	0.35	0.16
comp100229_c0	comp100229_c0_seq1	471.00	394.95	8.00	0.27	0.13
comp10022_c0	comp10022_c0_seq1	546.00	469.95	5.00	0.14	0.07
comp100230_c0	comp100230_c0_seq1	572.00	495.95	7.00	0.19	0.09
comp100231_c0	comp100231_c0_seq1	235.00	159.87	6.00	0.51	0.24
comp100232_c0	comp100232_c0_seq1	370.00	293.99	6.00	0.28	0.13
comp100233_c0	comp100233_c0_seq1	336.00	260.02	5.00	0.26	0.12
comp100234_c0	comp100234_c0_seq1	548.00	471.95	9.00	0.26	0.12
comp100235_c0	comp100235_c0_seq1	527.00	450.95	10.00	0.30	0.14
comp100236_c0	comp100236_c0_seq1	456.00	379.96	8.00	0.28	0.13
comp100237_c0	comp100237_c0_seq1	292.00	216.17	4.00	0.25	0.12
comp100239_c0	comp100239_c0_seq1	283.00	207.23	8.00	0.52	0.24
comp10023_c0	comp10023_c0_seq1	282.00	206.24	7.00	0.46	0.21
comp100240_c0	comp100240_c0_seq1	751.00	674.94	15.00	0.30	0.14
comp100241_c0	comp100241_c0_seq1	491.00	414.95	9.00	0.29	0.14
comp100243_c0	comp100243_c0_seq1	369.00	292.99	5.00	0.23	0.11
comp100244_c0	comp100244_c0_seq1	267.00	191.38	7.00	0.49	0.23
comp100245_c0	comp100245_c0_seq1	281.00	205.25	6.00	0.40	0.18
comp100247_c0	comp100247_c0_seq1	240.00	164.77	2.00	0.16	0.08
comp100248_c0	comp100248_c0_seq1	647.00	570.94	10.00	0.24	0.11
comp10024_c0	comp10024_c0_seq1	1098.00	1021.94	22.00	0.29	0.14
comp100250_c0	comp100250_c0_seq1	492.00	415.95	11.00	0.36	0.17
comp100251_c0	comp100251_c0_seq1	383.00	306.98	9.00	0.40	0.18
comp100252_c0	comp100252_c0_seq1	692.00	615.94	14.00	0.31	0.14
comp100253_c0	comp100253_c0_seq1	323.00	247.05	7.00	0.38	0.18
comp100254_c0	comp100254_c0_seq1	1023.00	946.94	13.00	0.19	0.09
comp100255_c0	comp100255_c0_seq1	584.00	507.94	9.00	0.24	0.11
comp100256_c0	comp100256_c0_seq1	225.00	150.10	2.00	0.18	0.08
comp100257_c0	comp100257_c0_seq1	734.00	657.94	12.00	0.25	0.11
comp100258_c0	comp100258_c0_seq1	496.00	419.95	14.00	0.45	0.21
comp100259_c0	comp100259_c0_seq1	761.00	684.94	11.00	0.22	0.10
comp100260_c0	comp100260_c0_seq1	374.00	297.98	6.00	0.27	0.13
comp100261_c0	comp100261_c0_seq1	293.00	217.17	7.00	0.44	0.20
comp100262_c0	comp100262_c0_seq1	776.00	699.94	9.00	0.17	0.08
comp100263_c0	comp100263_c0_seq1	234.00	158.89	5.00	0.43	0.20
comp100264_c0	comp100264_c0_seq1	369.00	292.99	6.00	0.28	0.13
comp100265_c0	comp100265_c0_seq1	745.00	668.94	17.00	0.34	0.16
comp100267_c0	comp100267_c0_seq1	910.00	833.94	20.00	0.32	0.15
comp100268_c0	comp100268_c0_seq1	483.00	406.95	5.00	0.17	0.08
comp100269_c0	comp100269_c0_seq1	667.00	590.94	8.00	0.18	0.09
comp10026_c0	comp10026_c0_seq1	622.00	545.94	12.00	0.30	0.14
comp100270_c0	comp100270_c0_seq1	766.00	689.94	12.00	0.24	0.11
comp100271_c0	comp100271_c0_seq1	392.00	315.97	6.00	0.26	0.12
comp100272_c0	comp100272_c0_seq1	608.00	531.94	6.00	0.15	0.07
comp100273_c0	comp100273_c0_seq1	704.00	627.94	16.00	0.34	0.16
comp100274_c0	comp100274_c0_seq1	382.00	305.98	3.00	0.13	0.06
comp100275_c0	comp100275_c0_seq1	465.00	388.95	4.00	0.14	0.06
comp100277_c0	comp100277_c0_seq1	1050.00	973.94	15.00	0.21	0.10
comp100278_c0	comp100278_c0_seq1	348.00	272.00	5.00	0.25	0.12
comp100279_c0	comp100279_c0_seq1	923.00	846.94	21.00	0.34	0.16
comp10027_c0	comp10027_c0_seq1,comp10027_c0_seq2	500.00	423.95	8.00	0.26	0.12
comp100280_c0	comp100280_c0_seq1	984.00	907.94	20.00	0.30	0.14
comp100281_c0	comp100281_c0_seq1	821.00	744.94	15.00	0.27	0.13
comp100282_c0	comp100282_c0_seq1	319.00	243.06	5.00	0.28	0.13
comp100283_c0	comp100283_c0_seq1	239.00	163.79	11.00	0.91	0.42
comp100286_c0	comp100286_c0_seq1	579.00	502.94	13.00	0.35	0.16
comp100287_c0	comp100287_c0_seq1	487.00	410.95	8.00	0.26	0.12
comp100288_c0	comp100288_c0_seq1	556.00	479.95	11.00	0.31	0.14
comp100289_c0	comp100289_c0_seq1	563.00	486.95	6.00	0.17	0.08
comp10028_c0	comp10028_c0_seq1	328.00	252.03	8.00	0.43	0.20
comp100291_c0	comp100291_c0_seq1	856.00	779.94	13.00	0.23	0.10
comp100292_c0	comp100292_c0_seq1	449.00	372.96	3.00	0.11	0.05
comp100293_c0	comp100293_c0_seq1	408.00	331.97	6.00	0.24	0.11
comp100295_c0	comp100295_c0_seq1	317.00	241.06	4.00	0.22	0.10
comp100296_c0	comp100296_c0_seq1	661.00	584.94	11.00	0.25	0.12
comp100297_c0	comp100297_c0_seq1	512.00	435.95	4.00	0.12	0.06
comp100298_c0	comp100298_c0_seq1	497.00	420.95	11.00	0.35	0.16
comp100299_c0	comp100299_c0_seq1	642.00	565.94	17.00	0.41	0.19
comp10029_c0	comp10029_c0_seq1,comp10029_c0_seq2	497.00	420.95	8.00	0.26	0.12
comp100301_c0	comp100301_c0_seq1	258.00	182.49	4.00	0.30	0.14
comp100302_c0	comp100302_c0_seq1	244.00	168.70	3.00	0.24	0.11
comp100303_c0	comp100303_c0_seq1	518.00	441.95	6.00	0.18	0.09
comp100304_c0	comp100304_c0_seq1	438.00	361.96	4.00	0.15	0.07
comp100305_c0	comp100305_c0_seq1	314.00	238.07	7.00	0.40	0.18
comp100306_c0	comp100306_c0_seq1	404.00	327.97	7.00	0.29	0.13
comp100307_c0	comp100307_c0_seq1	686.00	609.94	15.00	0.33	0.15
comp100308_c0	comp100308_c0_seq1	334.00	258.02	7.00	0.37	0.17
comp100309_c0	comp100309_c0_seq1	364.00	287.99	8.00	0.38	0.17
comp10030_c0	comp10030_c0_seq1	240.00	164.77	4.00	0.33	0.15
comp100310_c0	comp100310_c0_seq1	602.00	525.94	9.00	0.23	0.11
comp100311_c0	comp100311_c0_seq1	312.00	236.08	6.00	0.34	0.16
comp100312_c0	comp100312_c0_seq1	484.00	407.95	10.00	0.33	0.15
comp100313_c0	comp100313_c0_seq1	1008.00	931.94	19.00	0.28	0.13
comp100314_c0	comp100314_c0_seq1	299.00	223.13	4.00	0.24	0.11
comp100316_c0	comp100316_c0_seq1	321.00	245.05	9.00	0.50	0.23
comp100317_c0	comp100317_c0_seq1	296.00	220.15	3.00	0.18	0.09
comp100318_c0	comp100318_c0_seq1	500.00	423.95	7.00	0.22	0.10
comp100319_c0	comp100319_c0_seq1	1083.00	1006.94	22.00	0.30	0.14
comp10031_c0	comp10031_c0_seq1	238.00	162.81	5.00	0.42	0.19
comp100320_c0	comp100320_c0_seq1	562.00	485.95	7.00	0.19	0.09
comp100321_c0	comp100321_c0_seq1	343.00	267.01	2.00	0.10	0.05
comp100322_c0	comp100322_c0_seq1	333.00	257.03	0.00	0.00	0.00
comp100323_c0	comp100323_c0_seq1	206.00	131.65	2.00	0.21	0.10
comp100324_c0	comp100324_c0_seq1	748.00	671.94	13.00	0.26	0.12
comp100325_c0	comp100325_c0_seq1	613.00	536.94	8.00	0.20	0.09
comp100326_c0	comp100326_c0_seq1	422.00	345.96	2.00	0.08	0.04
comp100327_c0	comp100327_c0_seq1	249.00	173.61	2.00	0.16	0.07
comp100328_c0	comp100328_c0_seq1	687.00	610.94	14.00	0.31	0.14
comp100329_c0	comp100329_c0_seq1	472.00	395.95	11.00	0.38	0.17
comp10032_c0	comp10032_c0_seq1	254.00	178.54	4.00	0.30	0.14
comp100331_c0	comp100331_c0_seq1	212.00	137.46	4.00	0.39	0.18
comp100332_c0	comp100332_c0_seq1	437.00	360.96	5.00	0.19	0.09
comp100333_c0	comp100333_c0_seq1	463.00	386.95	9.00	0.31	0.15
comp100334_c0	comp100334_c0_seq1	371.00	294.98	6.00	0.28	0.13
comp100335_c0	comp100335_c0_seq1	747.00	670.94	16.00	0.32	0.15
comp100336_c0	comp100336_c0_seq1	537.00	460.95	6.00	0.18	0.08
comp100337_c0	comp100337_c0_seq1	363.00	286.99	7.00	0.33	0.15
comp100339_c0	comp100339_c0_seq1	423.00	346.96	8.00	0.31	0.14
comp100340_c0	comp100340_c0_seq1	578.00	501.94	8.00	0.22	0.10
comp100341_c0	comp100341_c0_seq1	644.00	567.94	9.00	0.21	0.10
comp100342_c0	comp100342_c0_seq1	441.00	364.96	9.00	0.33	0.15
comp100343_c0	comp100343_c0_seq1	304.00	228.11	3.00	0.18	0.08
comp100344_c0	comp100344_c0_seq1	290.00	214.18	8.00	0.51	0.23
comp100345_c0	comp100345_c0_seq1	535.00	458.95	7.00	0.21	0.10
comp100346_c0	comp100346_c0_seq1	483.00	406.95	7.00	0.23	0.11
comp100347_c0	comp100347_c0_seq1	546.00	469.95	8.00	0.23	0.11
comp100348_c0	comp100348_c0_seq1	970.00	893.94	14.00	0.21	0.10
comp100349_c0	comp100349_c0_seq1	330.00	254.03	4.00	0.21	0.10
comp10034_c0	comp10034_c0_seq1	343.00	267.01	5.00	0.25	0.12
comp100351_c0	comp100351_c0_seq1	239.00	163.79	1.00	0.08	0.04
comp100352_c0	comp100352_c0_seq1	359.00	282.99	3.00	0.14	0.07
comp100354_c0	comp100354_c0_seq1	479.00	402.95	9.00	0.30	0.14
comp100356_c0	comp100356_c0_seq1	353.00	277.00	6.00	0.29	0.14
comp100357_c0	comp100357_c0_seq1	376.00	299.98	6.00	0.27	0.13
comp100358_c0	comp100358_c0_seq1	439.00	362.96	11.00	0.41	0.19
comp10035_c0	comp10035_c0_seq1	1002.00	925.94	25.00	0.37	0.17
comp100360_c0	comp100360_c0_seq1	511.00	434.95	5.00	0.16	0.07
comp100361_c0	comp100361_c0_seq1	294.00	218.16	2.00	0.12	0.06
comp100362_c0	comp100362_c0_seq1	291.00	215.18	3.00	0.19	0.09
comp100363_c0	comp100363_c0_seq1	301.00	225.12	8.00	0.48	0.22
comp100364_c0	comp100364_c0_seq1	339.00	263.02	8.00	0.41	0.19
comp100366_c0	comp100366_c0_seq1	465.00	388.95	7.00	0.24	0.11
comp100367_c0	comp100367_c0_seq1	555.00	478.95	9.00	0.25	0.12
comp100368_c0	comp100368_c0_seq1	327.00	251.04	7.00	0.38	0.18
comp100369_c0	comp100369_c0_seq1	602.00	525.94	12.00	0.31	0.14
comp10036_c0	comp10036_c0_seq1	577.00	500.94	9.00	0.24	0.11
comp100370_c0	comp100370_c0_seq1	437.00	360.96	10.00	0.37	0.17
comp100371_c0	comp100371_c0_seq1	309.00	233.09	4.00	0.23	0.11
comp100372_c0	comp100372_c0_seq1	342.00	266.01	5.00	0.25	0.12
comp100373_c0	comp100373_c0_seq1	502.00	425.95	11.00	0.35	0.16
comp100374_c0	comp100374_c0_seq1	294.00	218.16	8.00	0.50	0.23
comp100375_c0	comp100375_c0_seq1	474.00	397.95	9.00	0.31	0.14
comp100376_c0	comp100376_c0_seq1	370.00	293.99	9.00	0.41	0.19
comp100377_c0	comp100377_c0_seq1	210.00	135.52	4.00	0.40	0.19
comp100379_c0	comp100379_c0_seq1	395.00	318.97	1.00	0.04	0.02
comp10037_c0	comp10037_c0_seq1	1017.00	940.94	14.00	0.20	0.09
comp100380_c0	comp100380_c0_seq1	383.00	306.98	7.00	0.31	0.14
comp100381_c0	comp100381_c0_seq1	449.00	372.96	6.00	0.22	0.10
comp100382_c0	comp100382_c0_seq1	369.00	292.99	7.00	0.32	0.15
comp100383_c0	comp100383_c0_seq1	393.00	316.97	8.00	0.34	0.16
comp100384_c0	comp100384_c0_seq1	427.00	350.96	6.00	0.23	0.11
comp100385_c0	comp100385_c0_seq1	465.00	388.95	9.00	0.31	0.15
comp100386_c0	comp100386_c0_seq1	388.00	311.98	6.00	0.26	0.12
comp100387_c0	comp100387_c0_seq1	351.00	275.00	5.00	0.25	0.11
comp100388_c0	comp100388_c0_seq1	1124.00	1047.94	13.00	0.17	0.08
comp100389_c0	comp100389_c0_seq1	318.00	242.06	7.00	0.39	0.18
comp100390_c0	comp100390_c0_seq1	504.00	427.95	8.00	0.25	0.12
comp100391_c0	comp100391_c0_seq1	394.00	317.97	8.00	0.34	0.16
comp100392_c0	comp100392_c0_seq1	421.00	344.96	7.00	0.27	0.13
comp100393_c0	comp100393_c0_seq1	372.00	295.98	5.00	0.23	0.11
comp100394_c0	comp100394_c0_seq1	487.00	410.95	9.00	0.30	0.14
comp100395_c0	comp100395_c0_seq1	373.00	296.98	7.00	0.32	0.15
comp100396_c0	comp100396_c0_seq1	736.00	659.94	15.00	0.31	0.14
comp100397_c0	comp100397_c0_seq1	331.00	255.03	6.00	0.32	0.15
comp100398_c0	comp100398_c0_seq1	1083.00	1006.94	19.00	0.26	0.12
comp10039_c0	comp10039_c0_seq1	216.00	141.34	1.00	0.10	0.04
comp1003_c0	comp1003_c0_seq1	264.00	188.41	3.00	0.22	0.10
comp100400_c0	comp100400_c0_seq1	559.00	482.95	11.00	0.31	0.14
comp100401_c0	comp100401_c0_seq1	692.00	615.94	11.00	0.24	0.11
comp100402_c0	comp100402_c0_seq1	947.00	870.94	15.00	0.23	0.11
comp100403_c0	comp100403_c0_seq1	281.00	205.25	5.00	0.33	0.15
comp100404_c0	comp100404_c0_seq1	398.00	321.97	1.00	0.04	0.02
comp100406_c0	comp100406_c0_seq1	617.00	540.94	10.00	0.25	0.12
comp100407_c0	comp100407_c0_seq1	465.00	388.95	9.00	0.31	0.15
comp100408_c0	comp100408_c0_seq1	329.00	253.03	7.00	0.37	0.17
comp100409_c0	comp100409_c0_seq1	301.00	225.12	9.00	0.54	0.25
comp10040_c0	comp10040_c0_seq1	365.00	288.99	9.00	0.42	0.20
comp100410_c0	comp100410_c0_seq1	452.00	375.96	6.00	0.22	0.10
comp100411_c0	comp100411_c0_seq1	356.00	280.00	4.00	0.19	0.09
comp100412_c0	comp100412_c0_seq1	386.00	309.98	10.00	0.44	0.20
comp100414_c0	comp100414_c0_seq1	223.00	148.15	5.00	0.46	0.21
comp100415_c0	comp100415_c0_seq1	360.00	283.99	7.00	0.33	0.15
comp100416_c0	comp100416_c0_seq1	493.00	416.95	9.00	0.29	0.14
comp100417_c0	comp100417_c0_seq1	462.00	385.95	7.00	0.25	0.11
comp100418_c0	comp100418_c0_seq1	778.00	701.94	8.00	0.15	0.07
comp100419_c0	comp100419_c0_seq1	780.00	703.94	11.00	0.21	0.10
comp10041_c0	comp10041_c0_seq1	422.00	345.96	6.00	0.23	0.11
comp100420_c0	comp100420_c0_seq1	363.00	286.99	9.00	0.42	0.20
comp100421_c0	comp100421_c0_seq1	972.00	895.94	20.00	0.30	0.14
comp100422_c0	comp100422_c0_seq1	252.00	176.57	4.00	0.31	0.14
comp100423_c0	comp100423_c0_seq1	289.00	213.19	7.00	0.44	0.21
comp100424_c0	comp100424_c0_seq1	406.00	329.97	7.00	0.29	0.13
comp100426_c0	comp100426_c0_seq1	533.00	456.95	6.00	0.18	0.08
comp100427_c0	comp100427_c0_seq1	235.00	159.87	2.00	0.17	0.08
comp100428_c0	comp100428_c0_seq1	290.00	214.18	5.00	0.32	0.15
comp100429_c0	comp100429_c0_seq1	568.00	491.95	10.00	0.27	0.13
comp10042_c0	comp10042_c0_seq1	527.00	450.95	11.00	0.33	0.15
comp100430_c0	comp100430_c0_seq1	333.00	257.03	10.00	0.53	0.24
comp100431_c0	comp100431_c0_seq1	481.00	404.95	13.00	0.43	0.20
comp100432_c0	comp100432_c0_seq1	451.00	374.96	4.00	0.14	0.07
comp100433_c0	comp100433_c0_seq1	672.00	595.94	10.00	0.23	0.11
comp100434_c0	comp100434_c0_seq1	353.00	277.00	10.00	0.49	0.23
comp100435_c0	comp100435_c0_seq1	281.00	205.25	1.00	0.07	0.03
comp100436_c0	comp100436_c0_seq1	356.00	280.00	4.00	0.19	0.09
comp100438_c0	comp100438_c0_seq1	429.00	352.96	7.00	0.27	0.12
comp100439_c0	comp100439_c0_seq1	437.00	360.96	11.00	0.41	0.19
comp10043_c0	comp10043_c0_seq1	727.00	650.94	10.00	0.21	0.10
comp100440_c0	comp100440_c0_seq1	311.00	235.08	1.00	0.06	0.03
comp100441_c0	comp100441_c0_seq1	342.00	266.01	6.00	0.31	0.14
comp100442_c0	comp100442_c0_seq1	211.00	136.49	0.00	0.00	0.00
comp100443_c0	comp100443_c0_seq1	624.00	547.94	11.00	0.27	0.13
comp100446_c0	comp100446_c0_seq1	253.00	177.55	5.00	0.38	0.18
comp100447_c0	comp100447_c0_seq1	470.00	393.95	5.00	0.17	0.08
comp100449_c0	comp100449_c0_seq1	328.00	252.03	6.00	0.32	0.15
comp10044_c0	comp10044_c0_seq1	388.00	311.98	7.00	0.30	0.14
comp100450_c0	comp100450_c0_seq1	317.00	241.06	4.00	0.22	0.10
comp100451_c0	comp100451_c0_seq1	612.00	535.94	12.00	0.30	0.14
comp100452_c0	comp100452_c0_seq1	250.00	174.60	2.00	0.15	0.07
comp100453_c0	comp100453_c0_seq1	701.00	624.94	13.99	0.30	0.14
comp100454_c0	comp100454_c0_seq1	202.00	127.78	3.00	0.32	0.15
comp100455_c0	comp100455_c0_seq1	321.00	245.05	8.00	0.44	0.21
comp100456_c0	comp100456_c0_seq1	505.00	428.95	13.00	0.41	0.19
comp100457_c0	comp100457_c0_seq1	637.00	560.94	9.00	0.22	0.10
comp100458_c0	comp100458_c0_seq1	335.00	259.02	2.00	0.10	0.05
comp100459_c0	comp100459_c0_seq1	396.00	319.97	5.00	0.21	0.10
comp10045_c0	comp10045_c0_seq1	325.00	249.04	8.00	0.43	0.20
comp100460_c0	comp100460_c0_seq1	649.00	572.94	11.00	0.26	0.12
comp100461_c0	comp100461_c0_seq1	549.00	472.95	7.00	0.20	0.09
comp100462_c0	comp100462_c0_seq1	615.00	538.94	9.00	0.23	0.10
comp100463_c0	comp100463_c0_seq1	461.00	384.96	9.00	0.32	0.15
comp100464_c0	comp100464_c0_seq1	242.00	166.73	3.00	0.24	0.11
comp100465_c0	comp100465_c0_seq1	527.00	450.95	9.00	0.27	0.13
comp100466_c0	comp100466_c0_seq1	550.00	473.95	15.00	0.43	0.20
comp100467_c0	comp100467_c0_seq1	404.00	327.97	9.00	0.37	0.17
comp100468_c0	comp100468_c0_seq1	658.00	581.94	11.00	0.26	0.12
comp100469_c0	comp100469_c0_seq1	539.00	462.95	5.00	0.15	0.07
comp10046_c0	comp10046_c0_seq1,comp10046_c0_seq2	578.00	501.94	11.98	0.32	0.15
comp100470_c0	comp100470_c0_seq1	464.00	387.95	12.00	0.42	0.19
comp100472_c0	comp100472_c0_seq1	383.00	306.98	3.00	0.13	0.06
comp100473_c0	comp100473_c0_seq1	285.00	209.22	1.00	0.06	0.03
comp100474_c0	comp100474_c0_seq1	426.00	349.96	9.00	0.35	0.16
comp100475_c0	comp100475_c0_seq1	823.00	746.94	13.00	0.24	0.11
comp100476_c0	comp100476_c0_seq1	345.00	269.01	9.00	0.45	0.21
comp100477_c0	comp100477_c0_seq1	367.00	290.99	7.00	0.33	0.15
comp100478_c0	comp100478_c0_seq1	342.00	266.01	2.25	0.11	0.05
comp10047_c0	comp10047_c0_seq1	388.00	311.98	10.00	0.43	0.20
comp100480_c0	comp100480_c0_seq1	256.00	180.51	0.00	0.00	0.00
comp100481_c0	comp100481_c0_seq1	315.00	239.07	6.00	0.34	0.16
comp100482_c0	comp100482_c0_seq1	319.00	243.06	3.00	0.17	0.08
comp100484_c0	comp100484_c0_seq1	566.00	489.95	9.00	0.25	0.12
comp100485_c0	comp100485_c0_seq1	513.00	436.95	9.00	0.28	0.13
comp100486_c0	comp100486_c0_seq1	205.00	130.68	1.00	0.10	0.05
comp100487_c0	comp100487_c0_seq1	284.00	208.22	7.00	0.45	0.21
comp100488_c0	comp100488_c0_seq1	1610.00	1533.94	29.00	0.26	0.12
comp100489_c0	comp100489_c0_seq1	457.00	380.96	8.00	0.28	0.13
comp10048_c0	comp10048_c0_seq1	388.00	311.98	6.00	0.26	0.12
comp100490_c0	comp100490_c0_seq1	203.00	128.75	4.00	0.42	0.20
comp100491_c0	comp100491_c0_seq1	384.00	307.98	9.00	0.40	0.18
comp100493_c0	comp100493_c0_seq1	257.00	181.50	2.00	0.15	0.07
comp100494_c0	comp100494_c0_seq1	361.00	284.99	4.00	0.19	0.09
comp100495_c0	comp100495_c0_seq1	797.00	720.94	20.00	0.38	0.17
comp100496_c0	comp100496_c0_seq1	339.00	263.02	5.00	0.26	0.12
comp100497_c0	comp100497_c0_seq1	289.00	213.19	5.00	0.32	0.15
comp100498_c0	comp100498_c0_seq1	589.00	512.94	10.00	0.26	0.12
comp100499_c0	comp100499_c0_seq1	434.00	357.96	11.00	0.42	0.19
comp10049_c0	comp10049_c0_seq1	252.00	176.57	2.00	0.15	0.07
comp1004_c0	comp1004_c0_seq1	237.00	161.83	1.00	0.08	0.04
comp100500_c0	comp100500_c0_seq1	688.00	611.94	17.00	0.38	0.17
comp100501_c0	comp100501_c0_seq1	926.00	849.94	10.00	0.16	0.07
comp100502_c0	comp100502_c0_seq1	537.00	460.95	12.00	0.35	0.16
comp100503_c0	comp100503_c0_seq1	387.00	310.98	12.00	0.52	0.24
comp100504_c0	comp100504_c0_seq1	333.00	257.03	7.00	0.37	0.17
comp100505_c0	comp100505_c0_seq1	296.00	220.15	1.00	0.06	0.03
comp100506_c0	comp100506_c0_seq1	506.00	429.95	10.00	0.31	0.15
comp100507_c0	comp100507_c0_seq1,comp100507_c0_seq2	544.00	467.95	10.00	0.29	0.13
comp100508_c0	comp100508_c0_seq1	382.00	305.98	9.00	0.40	0.18
comp100509_c0	comp100509_c0_seq1	328.00	252.03	4.00	0.21	0.10
comp10050_c0	comp10050_c0_seq1	383.00	306.98	8.00	0.35	0.16
comp100511_c0	comp100511_c0_seq1	876.00	799.94	18.00	0.30	0.14
comp100513_c0	comp100513_c0_seq1	767.00	690.94	8.00	0.16	0.07
comp100514_c0	comp100514_c0_seq1	1307.00	1230.94	23.00	0.25	0.12
comp100515_c0	comp100515_c0_seq1	215.00	140.37	6.00	0.58	0.27
comp100516_c0	comp100516_c0_seq1	437.00	360.96	8.00	0.30	0.14
comp100517_c0	comp100517_c0_seq1	301.00	225.12	5.00	0.30	0.14
comp100518_c0	comp100518_c0_seq1	202.00	127.78	5.00	0.53	0.25
comp100519_c0	comp100519_c0_seq1	431.00	354.96	9.00	0.34	0.16
comp10051_c0	comp10051_c0_seq1	624.00	547.94	15.00	0.37	0.17
comp100520_c0	comp100520_c0_seq1	278.00	202.27	4.00	0.27	0.12
comp100521_c0	comp100521_c0_seq1	525.00	448.95	3.00	0.09	0.04
comp100522_c0	comp100522_c0_seq1	968.00	891.94	16.00	0.24	0.11
comp100524_c0	comp100524_c0_seq1	393.00	316.97	6.00	0.26	0.12
comp100525_c0	comp100525_c0_seq1	724.00	647.94	18.00	0.38	0.17
comp100526_c0	comp100526_c0_seq1	225.00	150.10	5.00	0.45	0.21
comp100528_c0	comp100528_c0_seq1	216.00	141.34	1.00	0.10	0.04
comp100529_c0	comp100529_c0_seq1	847.00	770.94	14.00	0.25	0.11
comp10052_c0	comp10052_c0_seq1	863.00	786.94	19.00	0.33	0.15
comp100530_c0	comp100530_c0_seq1	800.00	723.94	12.00	0.22	0.10
comp100531_c0	comp100531_c0_seq1	207.00	132.61	7.00	0.71	0.33
comp100532_c0	comp100532_c0_seq1	346.00	270.01	4.00	0.20	0.09
comp100533_c0	comp100533_c0_seq1	710.00	633.94	10.00	0.21	0.10
comp100534_c0	comp100534_c0_seq1	441.00	364.96	6.00	0.22	0.10
comp100535_c0	comp100535_c0_seq1	374.00	297.98	7.00	0.32	0.15
comp100536_c0	comp100536_c0_seq1	360.00	283.99	8.00	0.38	0.18
comp100537_c0	comp100537_c0_seq1	703.00	626.94	6.00	0.13	0.06
comp100538_c0	comp100538_c0_seq1	412.00	335.97	10.00	0.40	0.19
comp100539_c0	comp100539_c0_seq1	226.00	151.07	0.00	0.00	0.00
comp100541_c0	comp100541_c0_seq1	504.00	427.95	12.00	0.38	0.18
comp100542_c0	comp100542_c0_seq1	351.00	275.00	6.00	0.30	0.14
comp100544_c0	comp100544_c0_seq1	207.00	132.61	3.00	0.31	0.14
comp100545_c0	comp100545_c0_seq1	550.00	473.95	7.00	0.20	0.09
comp100546_c0	comp100546_c0_seq1	715.00	638.94	10.00	0.21	0.10
comp100547_c0	comp100547_c0_seq1	529.00	452.95	10.00	0.30	0.14
comp10054_c0	comp10054_c0_seq1	524.00	447.95	10.00	0.30	0.14
comp100550_c0	comp100550_c0_seq1	323.00	247.05	4.00	0.22	0.10
comp100551_c0	comp100551_c0_seq1	675.00	598.94	16.00	0.36	0.17
comp100552_c0	comp100552_c0_seq1	365.00	288.99	6.00	0.28	0.13
comp100554_c0	comp100554_c0_seq1	341.00	265.01	7.00	0.36	0.17
comp100555_c0	comp100555_c0_seq1	314.00	238.07	4.00	0.23	0.11
comp100556_c0	comp100556_c0_seq1	203.00	128.75	5.00	0.53	0.24
comp100557_c0	comp100557_c0_seq1	579.00	502.94	11.00	0.30	0.14
comp100558_c0	comp100558_c0_seq1	244.00	168.70	0.00	0.00	0.00
comp100559_c0	comp100559_c0_seq1	274.00	198.31	6.00	0.41	0.19
comp100560_c0	comp100560_c0_seq1	877.00	800.94	13.00	0.22	0.10
comp100561_c0	comp100561_c0_seq1	658.00	581.94	7.00	0.16	0.08
comp100562_c0	comp100562_c0_seq1	253.00	177.55	2.00	0.15	0.07
comp100563_c0	comp100563_c0_seq1	475.00	398.95	11.00	0.37	0.17
comp100564_c0	comp100564_c0_seq1	231.00	155.96	5.00	0.43	0.20
comp100565_c0	comp100565_c0_seq1	257.00	181.50	6.00	0.45	0.21
comp100566_c0	comp100566_c0_seq1	331.00	255.03	2.00	0.11	0.05
comp100567_c0	comp100567_c0_seq1	257.00	181.50	3.00	0.22	0.10
comp100568_c0	comp100568_c0_seq1	668.00	591.94	9.00	0.21	0.10
comp10056_c0	comp10056_c0_seq1	456.00	379.96	6.00	0.21	0.10
comp100570_c0	comp100570_c0_seq1	410.00	333.97	7.00	0.28	0.13
comp100571_c0	comp100571_c0_seq1	335.00	259.02	7.00	0.37	0.17
comp100572_c0	comp100572_c0_seq1	418.00	341.96	8.00	0.32	0.15
comp100573_c0	comp100573_c0_seq1	360.00	283.99	4.00	0.19	0.09
comp100574_c0	comp100574_c0_seq1	298.00	222.14	1.00	0.06	0.03
comp100575_c0	comp100575_c0_seq1	630.00	553.94	8.00	0.20	0.09
comp100576_c0	comp100576_c0_seq1	300.00	224.13	6.00	0.36	0.17
comp100577_c0	comp100577_c0_seq1	328.00	252.03	6.00	0.32	0.15
comp100578_c0	comp100578_c0_seq1	324.00	248.04	5.00	0.27	0.13
comp100579_c0	comp100579_c0_seq1	305.00	229.10	7.00	0.41	0.19
comp10057_c0	comp10057_c0_seq1	544.00	467.95	10.00	0.29	0.13
comp100580_c0	comp100580_c0_seq1	282.00	206.24	3.00	0.20	0.09
comp100581_c0	comp100581_c0_seq1	289.00	213.19	7.00	0.44	0.21
comp100582_c0	comp100582_c0_seq1	641.00	564.94	8.00	0.19	0.09
comp100583_c0	comp100583_c0_seq1	950.00	873.94	15.00	0.23	0.11
comp100584_c0	comp100584_c0_seq1	290.00	214.18	6.00	0.38	0.18
comp100585_c0	comp100585_c0_seq1	415.00	338.96	9.00	0.36	0.17
comp100586_c0	comp100586_c0_seq1	256.00	180.51	3.00	0.22	0.10
comp100587_c0	comp100587_c0_seq1	339.00	263.02	7.00	0.36	0.17
comp100588_c0	comp100588_c0_seq1	346.00	270.01	9.00	0.45	0.21
comp100589_c0	comp100589_c0_seq1	336.00	260.02	7.00	0.36	0.17
comp10058_c0	comp10058_c0_seq1	596.00	519.94	10.00	0.26	0.12
comp100590_c0	comp100590_c0_seq1	478.00	401.95	9.00	0.30	0.14
comp100591_c0	comp100591_c0_seq1	390.00	313.97	9.00	0.39	0.18
comp100592_c0	comp100592_c0_seq1	497.00	420.95	6.00	0.19	0.09
comp100593_c0	comp100593_c0_seq1	524.00	447.95	8.00	0.24	0.11
comp100594_c0	comp100594_c0_seq1	334.00	258.02	4.00	0.21	0.10
comp100595_c0	comp100595_c0_seq1	357.00	281.00	7.00	0.34	0.16
comp100596_c0	comp100596_c0_seq1	440.00	363.96	7.00	0.26	0.12
comp100597_c0	comp100597_c0_seq1	639.00	562.94	11.00	0.26	0.12
comp100598_c0	comp100598_c0_seq1	253.00	177.55	5.00	0.38	0.18
comp100599_c0	comp100599_c0_seq1	419.00	342.96	5.00	0.20	0.09
comp10059_c0	comp10059_c0_seq1	288.00	212.20	1.00	0.06	0.03
comp100600_c0	comp100600_c0_seq1	294.00	218.16	9.00	0.56	0.26
comp100601_c0	comp100601_c0_seq1	246.00	170.66	7.00	0.55	0.26
comp100602_c0	comp100602_c0_seq1	786.00	709.94	9.00	0.17	0.08
comp100603_c0	comp100603_c0_seq1	578.00	501.94	8.00	0.22	0.10
comp100604_c0	comp100604_c0_seq1	319.00	243.06	5.00	0.28	0.13
comp100605_c0	comp100605_c0_seq1	446.00	369.96	7.00	0.26	0.12
comp100606_c0	comp100606_c0_seq1	326.00	250.04	6.00	0.32	0.15
comp100607_c0	comp100607_c0_seq1	356.00	280.00	7.00	0.34	0.16
comp100608_c0	comp100608_c0_seq1	506.00	429.95	5.00	0.16	0.07
comp100609_c0	comp100609_c0_seq1	815.00	738.94	12.00	0.22	0.10
comp10060_c0	comp10060_c0_seq1	411.00	334.97	6.00	0.24	0.11
comp100610_c0	comp100610_c0_seq1	239.00	163.79	3.00	0.25	0.12
comp100611_c0	comp100611_c0_seq1	371.00	294.98	5.00	0.23	0.11
comp100612_c0	comp100612_c0_seq1	286.00	210.21	7.00	0.45	0.21
comp100613_c0	comp100613_c0_seq1	447.00	370.96	7.00	0.26	0.12
comp100614_c0	comp100614_c0_seq1	540.00	463.95	10.00	0.29	0.14
comp100615_c0	comp100615_c0_seq1	403.00	326.97	7.00	0.29	0.13
comp100616_c0	comp100616_c0_seq1	402.00	325.97	8.00	0.33	0.15
comp100617_c0	comp100617_c0_seq1	366.00	289.99	6.00	0.28	0.13
comp100618_c0	comp100618_c0_seq1	429.00	352.96	10.00	0.38	0.18
comp100619_c0	comp100619_c0_seq1	925.00	848.94	20.00	0.32	0.15
comp10061_c0	comp10061_c0_seq1	265.00	189.40	4.00	0.29	0.13
comp100620_c0	comp100620_c0_seq1	316.00	240.06	6.00	0.34	0.16
comp100622_c0	comp100622_c0_seq1	638.00	561.94	9.00	0.22	0.10
comp100623_c0	comp100623_c0_seq1	300.00	224.13	3.00	0.18	0.08
comp100624_c0	comp100624_c0_seq1	244.00	168.70	2.00	0.16	0.07
comp100625_c0	comp100625_c0_seq1	556.00	479.95	10.00	0.28	0.13
comp100626_c0	comp100626_c0_seq1	604.00	527.94	19.00	0.49	0.23
comp100627_c0	comp100627_c0_seq1	362.00	285.99	9.00	0.43	0.20
comp100628_c0	comp100628_c0_seq1	479.00	402.95	9.00	0.30	0.14
comp100629_c0	comp100629_c0_seq1	766.00	689.94	14.00	0.27	0.13
comp10062_c0	comp10062_c0_seq1	743.00	666.94	15.00	0.30	0.14
comp100630_c0	comp100630_c0_seq1	275.00	199.30	4.00	0.27	0.13
comp100632_c0	comp100632_c0_seq1	277.00	201.28	4.00	0.27	0.12
comp100633_c0	comp100633_c0_seq1	477.00	400.95	12.00	0.40	0.19
comp100634_c0	comp100634_c0_seq1	394.00	317.97	7.00	0.30	0.14
comp100635_c0	comp100635_c0_seq1	479.00	402.95	8.00	0.27	0.12
comp100636_c0	comp100636_c0_seq1	581.00	504.94	11.00	0.29	0.14
comp100637_c0	comp100637_c0_seq1	369.00	292.99	8.00	0.37	0.17
comp100638_c0	comp100638_c0_seq1	334.00	258.02	6.00	0.31	0.15
comp100639_c0	comp100639_c0_seq1	276.00	200.29	5.00	0.34	0.16
comp10063_c0	comp10063_c0_seq1,comp10063_c0_seq2	575.30	499.24	13.00	0.35	0.16
comp100640_c0	comp100640_c0_seq1	546.00	469.95	10.00	0.29	0.13
comp100641_c0	comp100641_c0_seq1	543.00	466.95	10.00	0.29	0.13
comp100642_c0	comp100642_c0_seq1	528.00	451.95	10.00	0.30	0.14
comp100643_c0	comp100643_c0_seq1	376.00	299.98	4.00	0.18	0.08
comp100644_c0	comp100644_c0_seq1	392.00	315.97	5.00	0.21	0.10
comp100645_c0	comp100645_c0_seq1	434.00	357.96	7.00	0.26	0.12
comp100646_c0	comp100646_c0_seq1	396.00	319.97	5.00	0.21	0.10
comp100647_c0	comp100647_c0_seq1	269.00	193.36	2.00	0.14	0.06
comp100648_c0	comp100648_c0_seq1	311.00	235.08	4.00	0.23	0.11
comp100649_c0	comp100649_c0_seq1	684.00	607.94	9.00	0.20	0.09
comp10064_c0	comp10064_c0_seq1	448.00	371.96	7.00	0.25	0.12
comp100651_c0	comp100651_c0_seq1	1117.00	1040.94	21.00	0.27	0.13
comp100652_c0	comp100652_c0_seq1	841.00	764.94	22.00	0.39	0.18
comp100653_c0	comp100653_c0_seq1	390.00	313.97	7.00	0.30	0.14
comp100654_c0	comp100654_c0_seq1	306.00	230.10	1.00	0.06	0.03
comp100655_c0	comp100655_c0_seq1	313.00	237.07	5.00	0.29	0.13
comp100657_c0	comp100657_c0_seq1	447.00	370.96	3.00	0.11	0.05
comp100658_c0	comp100658_c0_seq1	271.00	195.34	5.00	0.35	0.16
comp100659_c0	comp100659_c0_seq1	251.00	175.58	7.00	0.54	0.25
comp10065_c0	comp10065_c0_seq1	320.00	244.05	8.00	0.44	0.21
comp100660_c0	comp100660_c0_seq1	293.00	217.17	2.00	0.12	0.06
comp100661_c0	comp100661_c0_seq1	478.00	401.95	12.00	0.40	0.19
comp100662_c0	comp100662_c0_seq1	348.00	272.00	5.00	0.25	0.12
comp100663_c0	comp100663_c0_seq1	440.00	363.96	8.00	0.30	0.14
comp100665_c0	comp100665_c0_seq1	519.00	442.95	4.00	0.12	0.06
comp100666_c0	comp100666_c0_seq1	964.00	887.94	14.00	0.21	0.10
comp100667_c0	comp100667_c0_seq1	693.00	616.94	6.00	0.13	0.06
comp100668_c0	comp100668_c0_seq1	523.00	446.95	4.00	0.12	0.06
comp100669_c0	comp100669_c0_seq1	292.00	216.17	5.00	0.31	0.15
comp10066_c0	comp10066_c0_seq1	203.00	128.75	2.00	0.21	0.10
comp100670_c0	comp100670_c0_seq1	422.00	345.96	7.00	0.27	0.13
comp100671_c0	comp100671_c0_seq1	665.00	588.94	13.00	0.30	0.14
comp100673_c0	comp100673_c0_seq1	391.00	314.97	2.00	0.09	0.04
comp100674_c0	comp100674_c0_seq1	322.00	246.05	7.00	0.38	0.18
comp100675_c0	comp100675_c0_seq1	370.00	293.99	9.00	0.41	0.19
comp100676_c0	comp100676_c0_seq1	418.00	341.96	6.00	0.24	0.11
comp100677_c0	comp100677_c0_seq1	434.00	357.96	7.00	0.26	0.12
comp100678_c0	comp100678_c0_seq1	346.00	270.01	5.00	0.25	0.12
comp100679_c0	comp100679_c0_seq1	654.00	577.94	15.00	0.35	0.16
comp10067_c0	comp10067_c0_seq1	483.00	406.95	6.00	0.20	0.09
comp100680_c0	comp100680_c0_seq1	496.00	419.95	14.00	0.45	0.21
comp100681_c0	comp100681_c0_seq1	560.00	483.95	12.00	0.34	0.16
comp100682_c0	comp100682_c0_seq1	488.00	411.95	8.00	0.26	0.12
comp100683_c0	comp100683_c0_seq1	711.00	634.94	15.00	0.32	0.15
comp100684_c0	comp100684_c0_seq1	271.00	195.34	5.00	0.35	0.16
comp100685_c0	comp100685_c0_seq1	847.00	770.94	14.00	0.25	0.11
comp100687_c0	comp100687_c0_seq1	228.00	153.02	4.00	0.35	0.16
comp100688_c0	comp100688_c0_seq1	577.00	500.94	11.00	0.30	0.14
comp10068_c0	comp10068_c0_seq1	327.00	251.04	7.00	0.38	0.18
comp100690_c0	comp100690_c0_seq1	261.00	185.45	3.00	0.22	0.10
comp100691_c0	comp100691_c0_seq1	677.00	600.94	11.00	0.25	0.11
comp100692_c0	comp100692_c0_seq1	245.00	169.68	4.00	0.32	0.15
comp100693_c0	comp100693_c0_seq1	328.00	252.03	7.00	0.38	0.17
comp100694_c0	comp100694_c0_seq1	538.00	461.95	8.00	0.23	0.11
comp100696_c0	comp100696_c0_seq1	368.00	291.99	3.00	0.14	0.06
comp100697_c0	comp100697_c0_seq1	326.00	250.04	6.00	0.32	0.15
comp100699_c0	comp100699_c0_seq1	283.00	207.23	6.00	0.39	0.18
comp10069_c0	comp10069_c0_seq1	803.00	726.94	13.00	0.24	0.11
comp1006_c0	comp1006_c0_seq1	278.00	202.27	1.00	0.07	0.03
comp1006_c1	comp1006_c1_seq1	279.00	203.26	1.00	0.07	0.03
comp100700_c0	comp100700_c0_seq1	319.00	243.06	7.00	0.39	0.18
comp100701_c0	comp100701_c0_seq1	343.00	267.01	5.00	0.25	0.12
comp100702_c0	comp100702_c0_seq1	337.00	261.02	4.00	0.21	0.10
comp100703_c0	comp100703_c0_seq1	470.00	393.95	9.00	0.31	0.14
comp100706_c0	comp100706_c0_seq1	362.00	285.99	5.00	0.24	0.11
comp100707_c0	comp100707_c0_seq1	1048.00	971.94	20.00	0.28	0.13
comp100708_c0	comp100708_c0_seq1	266.00	190.39	4.00	0.28	0.13
comp100709_c0	comp100709_c0_seq1	368.00	291.99	9.00	0.42	0.19
comp10070_c0	comp10070_c0_seq1,comp10070_c0_seq2	575.06	499.02	17.00	0.46	0.21
comp100711_c0	comp100711_c0_seq1	310.00	234.08	4.00	0.23	0.11
comp100712_c0	comp100712_c0_seq1	311.00	235.08	2.00	0.12	0.05
comp100713_c0	comp100713_c0_seq1	450.00	373.96	7.00	0.25	0.12
comp100714_c0	comp100714_c0_seq1	280.00	204.26	5.00	0.33	0.15
comp100715_c0	comp100715_c0_seq1	315.00	239.07	7.00	0.40	0.18
comp100716_c0	comp100716_c0_seq1	489.00	412.95	1.00	0.03	0.02
comp100717_c0	comp100717_c0_seq1	555.00	478.95	10.00	0.28	0.13
comp100718_c0	comp100718_c0_seq1	289.00	213.19	3.00	0.19	0.09
comp100719_c0	comp100719_c0_seq1	296.00	220.15	6.00	0.37	0.17
comp10071_c0	comp10071_c0_seq1	310.00	234.08	4.00	0.23	0.11
comp100720_c0	comp100720_c0_seq1	430.00	353.96	9.00	0.34	0.16
comp100721_c0	comp100721_c0_seq1	384.00	307.98	5.00	0.22	0.10
comp100722_c0	comp100722_c0_seq1	265.00	189.40	5.00	0.36	0.17
comp100723_c0	comp100723_c0_seq1	577.00	500.94	12.00	0.32	0.15
comp100724_c0	comp100724_c0_seq1	242.00	166.73	0.00	0.00	0.00
comp100725_c0	comp100725_c0_seq1	795.00	718.94	12.00	0.23	0.10
comp100726_c0	comp100726_c0_seq1	360.00	283.99	7.00	0.33	0.15
comp100727_c0	comp100727_c0_seq1	333.00	257.03	5.00	0.26	0.12
comp100728_c0	comp100728_c0_seq1	518.00	441.95	9.00	0.28	0.13
comp100729_c0	comp100729_c0_seq1	266.00	190.39	3.00	0.21	0.10
comp10072_c0	comp10072_c0_seq1	808.00	731.94	14.00	0.26	0.12
comp100730_c0	comp100730_c0_seq1	347.00	271.01	6.00	0.30	0.14
comp100731_c0	comp100731_c0_seq1	231.00	155.96	1.00	0.09	0.04
comp100732_c0	comp100732_c0_seq1	494.00	417.95	12.00	0.39	0.18
comp100733_c0	comp100733_c0_seq1	1264.00	1187.94	18.00	0.20	0.10
comp100734_c0	comp100734_c0_seq1	244.00	168.70	1.00	0.08	0.04
comp100735_c0	comp100735_c0_seq1	937.00	860.94	10.00	0.16	0.07
comp100736_c0	comp100736_c0_seq1	605.00	528.94	13.00	0.33	0.15
comp100737_c0	comp100737_c0_seq1	322.00	246.05	8.00	0.44	0.20
comp100738_c0	comp100738_c0_seq1,comp100738_c0_seq2	390.00	313.97	2.00	0.09	0.04
comp100739_c0	comp100739_c0_seq1	386.00	309.98	7.00	0.31	0.14
comp10073_c0	comp10073_c0_seq1	932.00	855.94	14.00	0.22	0.10
comp100740_c0	comp100740_c0_seq1	313.00	237.07	6.00	0.34	0.16
comp100741_c0	comp100741_c0_seq1	296.00	220.15	7.00	0.43	0.20
comp100742_c0	comp100742_c0_seq1	266.00	190.39	4.00	0.28	0.13
comp100743_c0	comp100743_c0_seq1	343.00	267.01	5.00	0.25	0.12
comp100744_c0	comp100744_c0_seq1	562.00	485.95	10.00	0.28	0.13
comp100745_c0	comp100745_c0_seq1	358.00	281.99	4.00	0.19	0.09
comp100746_c0	comp100746_c0_seq1	362.00	285.99	8.00	0.38	0.18
comp100747_c0	comp100747_c0_seq1	1433.00	1356.94	19.00	0.19	0.09
comp100748_c0	comp100748_c0_seq1	310.00	234.08	6.00	0.35	0.16
comp100749_c0	comp100749_c0_seq1	538.00	461.95	7.00	0.20	0.10
comp10074_c0	comp10074_c0_seq1	1072.00	995.94	31.00	0.42	0.20
comp100750_c0	comp100750_c0_seq1	294.00	218.16	6.00	0.37	0.17
comp100751_c0	comp100751_c0_seq1	651.00	574.94	11.00	0.26	0.12
comp100753_c0	comp100753_c0_seq1	634.00	557.94	9.00	0.22	0.10
comp100756_c0	comp100756_c0_seq1	633.00	556.94	15.00	0.36	0.17
comp100757_c0	comp100757_c0_seq1	274.00	198.31	2.00	0.14	0.06
comp100758_c0	comp100758_c0_seq1	229.00	154.00	4.00	0.35	0.16
comp100759_c0	comp100759_c0_seq1	334.00	258.02	4.00	0.21	0.10
comp10075_c0	comp10075_c0_seq1	919.00	842.94	21.00	0.34	0.16
comp100760_c0	comp100760_c0_seq1	740.00	663.94	16.00	0.33	0.15
comp100761_c0	comp100761_c0_seq1	222.00	147.17	1.00	0.09	0.04
comp100762_c0	comp100762_c0_seq1	238.00	162.81	5.00	0.42	0.19
comp100764_c0	comp100764_c0_seq1	215.00	140.37	0.00	0.00	0.00
comp100765_c0	comp100765_c0_seq1	523.00	446.95	15.00	0.45	0.21
comp100766_c0	comp100766_c0_seq1	552.00	475.95	10.00	0.28	0.13
comp100768_c0	comp100768_c0_seq1	470.00	393.95	4.00	0.14	0.06
comp100769_c0	comp100769_c0_seq1	594.00	517.94	10.00	0.26	0.12
comp10076_c0	comp10076_c0_seq1	298.00	222.14	45.00	2.74	1.27
comp100770_c0	comp100770_c0_seq1	754.00	677.94	11.00	0.22	0.10
comp100771_c0	comp100771_c0_seq1	320.00	244.05	1.00	0.06	0.03
comp100771_c1	comp100771_c1_seq1	831.00	754.94	18.00	0.32	0.15
comp100772_c0	comp100772_c0_seq1	300.00	224.13	5.00	0.30	0.14
comp100774_c0	comp100774_c0_seq1	541.00	464.95	8.00	0.23	0.11
comp100775_c0	comp100775_c0_seq1	516.00	439.95	11.00	0.34	0.16
comp100776_c0	comp100776_c0_seq1	456.00	379.96	7.00	0.25	0.12
comp100777_c0	comp100777_c0_seq1	235.00	159.87	5.00	0.42	0.20
comp100778_c0	comp100778_c0_seq1	605.00	528.94	3.00	0.08	0.04
comp100779_c0	comp100779_c0_seq1	608.00	531.94	14.00	0.36	0.17
comp10077_c0	comp10077_c0_seq1	1249.00	1172.94	26.00	0.30	0.14
comp100780_c0	comp100780_c0_seq1	307.00	231.10	4.00	0.23	0.11
comp100781_c0	comp100781_c0_seq1	353.00	277.00	5.00	0.24	0.11
comp100782_c0	comp100782_c0_seq1	912.00	835.94	16.00	0.26	0.12
comp100783_c0	comp100783_c0_seq1	517.00	440.95	4.00	0.12	0.06
comp100784_c0	comp100784_c0_seq1	245.00	169.68	4.00	0.32	0.15
comp100785_c0	comp100785_c0_seq1	739.00	662.94	12.00	0.24	0.11
comp100786_c0	comp100786_c0_seq1	231.00	155.96	0.00	0.00	0.00
comp100787_c0	comp100787_c0_seq1	442.00	365.96	7.00	0.26	0.12
comp100788_c0	comp100788_c0_seq1	643.00	566.94	11.00	0.26	0.12
comp100789_c0	comp100789_c0_seq1	272.00	196.33	7.00	0.48	0.22
comp10078_c0	comp10078_c0_seq1	328.00	252.03	3.00	0.16	0.07
comp100790_c0	comp100790_c0_seq1	379.00	302.98	6.00	0.27	0.12
comp100791_c0	comp100791_c0_seq1	462.00	385.95	5.00	0.18	0.08
comp100792_c0	comp100792_c0_seq1	226.00	151.07	2.00	0.18	0.08
comp100793_c0	comp100793_c0_seq1	254.00	178.54	1.00	0.08	0.04
comp100794_c0	comp100794_c0_seq1	472.00	395.95	9.00	0.31	0.14
comp100795_c0	comp100795_c0_seq1	550.00	473.95	7.00	0.20	0.09
comp100796_c0	comp100796_c0_seq1	213.00	138.43	3.00	0.29	0.14
comp100797_c0	comp100797_c0_seq1	481.00	404.95	10.00	0.33	0.16
comp100798_c0	comp100798_c0_seq1	798.00	721.94	12.00	0.22	0.10
comp100799_c0	comp100799_c0_seq1	237.00	161.83	4.00	0.33	0.16
comp10079_c0	comp10079_c0_seq1	403.00	326.97	7.00	0.29	0.13
comp1007_c0	comp1007_c0_seq1	511.00	434.95	6.00	0.19	0.09
comp100800_c0	comp100800_c0_seq1	313.00	237.07	7.00	0.40	0.19
comp100801_c0	comp100801_c0_seq1	335.00	259.02	7.00	0.37	0.17
comp100802_c0	comp100802_c0_seq1	270.00	194.35	1.00	0.07	0.03
comp100803_c0	comp100803_c0_seq1	589.00	512.94	13.00	0.34	0.16
comp100804_c0	comp100804_c0_seq1	870.00	793.94	18.00	0.31	0.14
comp100805_c0	comp100805_c0_seq1	490.00	413.95	11.00	0.36	0.17
comp100807_c0	comp100807_c0_seq1	445.00	368.96	9.00	0.33	0.15
comp100808_c0	comp100808_c0_seq1	425.00	348.96	7.00	0.27	0.13
comp100809_c0	comp100809_c0_seq1	461.00	384.96	11.00	0.39	0.18
comp10080_c0	comp10080_c0_seq1	710.00	633.94	21.00	0.45	0.21
comp100810_c0	comp100810_c0_seq1	436.00	359.96	4.00	0.15	0.07
comp100811_c0	comp100811_c0_seq1	602.00	525.94	10.00	0.26	0.12
comp100812_c0	comp100812_c0_seq1	337.00	261.02	9.00	0.47	0.22
comp100814_c0	comp100814_c0_seq1	389.00	312.97	11.00	0.48	0.22
comp100815_c0	comp100815_c0_seq1	207.00	132.61	1.00	0.10	0.05
comp100816_c0	comp100816_c0_seq1	884.00	807.94	21.00	0.35	0.16
comp100817_c0	comp100817_c0_seq1	892.00	815.94	23.00	0.38	0.18
comp100818_c0	comp100818_c0_seq1	481.00	404.95	5.00	0.17	0.08
comp100819_c0	comp100819_c0_seq1	479.00	402.95	6.00	0.20	0.09
comp10081_c0	comp10081_c0_seq1,comp10081_c0_seq2	795.70	719.64	18.00	0.34	0.16
comp100820_c0	comp100820_c0_seq1	330.00	254.03	8.00	0.43	0.20
comp100821_c0	comp100821_c0_seq1	537.00	460.95	6.00	0.18	0.08
comp100822_c0	comp100822_c0_seq1	1368.00	1291.94	24.00	0.25	0.12
comp100823_c0	comp100823_c0_seq1	1427.00	1350.94	23.00	0.23	0.11
comp100824_c0	comp100824_c0_seq1	289.00	213.19	5.00	0.32	0.15
comp100825_c0	comp100825_c0_seq1	489.00	412.95	8.00	0.26	0.12
comp100826_c0	comp100826_c0_seq1	718.00	641.94	19.00	0.40	0.19
comp100827_c0	comp100827_c0_seq1	501.00	424.95	4.00	0.13	0.06
comp100828_c0	comp100828_c0_seq1	457.00	380.96	6.00	0.21	0.10
comp100829_c0	comp100829_c0_seq1	401.00	324.97	5.00	0.21	0.10
comp10082_c0	comp10082_c0_seq1	1966.00	1889.94	38.00	0.27	0.13
comp100830_c0	comp100830_c0_seq1	790.00	713.94	11.00	0.21	0.10
comp100831_c0	comp100831_c0_seq1	666.00	589.94	13.00	0.30	0.14
comp100832_c0	comp100832_c0_seq1	389.00	312.97	8.00	0.35	0.16
comp100833_c0	comp100833_c0_seq1	797.00	720.94	20.00	0.38	0.17
comp100834_c0	comp100834_c0_seq1	575.00	498.94	7.00	0.19	0.09
comp100835_c0	comp100835_c0_seq1	646.00	569.94	7.00	0.17	0.08
comp100836_c0	comp100836_c0_seq1	861.00	784.94	14.00	0.24	0.11
comp100837_c0	comp100837_c0_seq1	619.00	542.94	8.00	0.20	0.09
comp100838_c0	comp100838_c0_seq1	742.00	665.94	17.00	0.35	0.16
comp100839_c0	comp100839_c0_seq1	303.00	227.11	4.00	0.24	0.11
comp100841_c0	comp100841_c0_seq1	675.00	598.94	15.00	0.34	0.16
comp100843_c0	comp100843_c0_seq1	584.00	507.94	15.00	0.40	0.19
comp100844_c0	comp100844_c0_seq1	320.00	244.05	7.00	0.39	0.18
comp100845_c0	comp100845_c0_seq1	298.00	222.14	7.00	0.43	0.20
comp100846_c0	comp100846_c0_seq1	602.00	525.94	12.00	0.31	0.14
comp100847_c0	comp100847_c0_seq1	339.00	263.02	8.00	0.41	0.19
comp100848_c0	comp100848_c0_seq1	401.00	324.97	7.00	0.29	0.14
comp100849_c0	comp100849_c0_seq1	367.00	290.99	6.00	0.28	0.13
comp10084_c0	comp10084_c0_seq1,comp10084_c0_seq2	1556.22	1480.16	29.00	0.26	0.12
comp100850_c0	comp100850_c0_seq1	690.00	613.94	19.00	0.42	0.19
comp100851_c0	comp100851_c0_seq1	924.00	847.94	16.00	0.26	0.12
comp100852_c0	comp100852_c0_seq1	389.00	312.97	6.00	0.26	0.12
comp100853_c0	comp100853_c0_seq1	302.00	226.12	2.00	0.12	0.06
comp100855_c0	comp100855_c0_seq1	933.00	856.94	10.00	0.16	0.07
comp100856_c0	comp100856_c0_seq1	391.00	314.97	11.00	0.47	0.22
comp100858_c0	comp100858_c0_seq1	276.00	200.29	5.00	0.34	0.16
comp100859_c0	comp100859_c0_seq1	214.00	139.40	2.00	0.19	0.09
comp10085_c0	comp10085_c0_seq1	909.00	832.94	14.00	0.23	0.11
comp100860_c0	comp100860_c0_seq1	381.00	304.98	8.00	0.35	0.16
comp100861_c0	comp100861_c0_seq1	241.00	165.75	3.00	0.24	0.11
comp100862_c0	comp100862_c0_seq1	265.00	189.40	5.00	0.36	0.17
comp100863_c0	comp100863_c0_seq1,comp100863_c0_seq2	349.00	273.00	10.00	0.50	0.23
comp100864_c0	comp100864_c0_seq1	292.00	216.17	7.00	0.44	0.20
comp100865_c0	comp100865_c0_seq1	338.00	262.02	6.00	0.31	0.14
comp100866_c0	comp100866_c0_seq1	454.00	377.96	8.00	0.29	0.13
comp100868_c0	comp100868_c0_seq1	480.00	403.95	4.00	0.13	0.06
comp100869_c0	comp100869_c0_seq1	338.00	262.02	3.00	0.15	0.07
comp10086_c0	comp10086_c0_seq1	432.00	355.96	9.00	0.34	0.16
comp100870_c0	comp100870_c0_seq1	688.00	611.94	12.00	0.27	0.12
comp100871_c0	comp100871_c0_seq1	1289.00	1212.94	20.00	0.22	0.10
comp100872_c0	comp100872_c0_seq1	368.00	291.99	4.00	0.19	0.09
comp100873_c0	comp100873_c0_seq1	424.00	347.96	8.00	0.31	0.14
comp100875_c0	comp100875_c0_seq1	365.00	288.99	7.00	0.33	0.15
comp100876_c0	comp100876_c0_seq1	291.00	215.18	5.00	0.31	0.15
comp100877_c0	comp100877_c0_seq1	233.00	157.91	7.00	0.60	0.28
comp100878_c0	comp100878_c0_seq1	733.00	656.94	11.00	0.23	0.11
comp100879_c0	comp100879_c0_seq1	396.00	319.97	8.00	0.34	0.16
comp10087_c0	comp10087_c0_seq1	207.00	132.61	0.00	0.00	0.00
comp100881_c0	comp100881_c0_seq1	713.00	636.94	9.00	0.19	0.09
comp100882_c0	comp100882_c0_seq1	429.00	352.96	8.00	0.31	0.14
comp100883_c0	comp100883_c0_seq1	683.00	606.94	11.00	0.25	0.11
comp100884_c0	comp100884_c0_seq1	220.00	145.23	15.00	1.40	0.65
comp100886_c0	comp100886_c0_seq1	270.00	194.35	4.00	0.28	0.13
comp100887_c0	comp100887_c0_seq1	283.00	207.23	2.00	0.13	0.06
comp100888_c0	comp100888_c0_seq1	371.00	294.98	5.00	0.23	0.11
comp100889_c0	comp100889_c0_seq1	849.00	772.94	18.00	0.31	0.15
comp10088_c0	comp10088_c0_seq1	1059.00	982.94	16.00	0.22	0.10
comp100890_c0	comp100890_c0_seq1	295.00	219.15	6.00	0.37	0.17
comp100891_c0	comp100891_c0_seq1	328.00	252.03	7.00	0.38	0.17
comp100892_c0	comp100892_c0_seq1	304.00	228.11	10.00	0.59	0.28
comp100893_c0	comp100893_c0_seq1	616.00	539.94	10.00	0.25	0.12
comp100894_c0	comp100894_c0_seq1	534.00	457.95	6.00	0.18	0.08
comp100896_c0	comp100896_c0_seq1	812.00	735.94	22.00	0.40	0.19
comp100897_c0	comp100897_c0_seq1	256.00	180.51	1.00	0.07	0.03
comp100898_c0	comp100898_c0_seq1	392.00	315.97	9.00	0.39	0.18
comp100899_c0	comp100899_c0_seq1	201.00	126.82	0.00	0.00	0.00
comp10089_c0	comp10089_c0_seq1	849.00	772.94	15.00	0.26	0.12
comp1008_c0	comp1008_c0_seq1	230.00	154.98	2.00	0.17	0.08
comp100900_c0	comp100900_c0_seq1	283.00	207.23	3.00	0.20	0.09
comp100901_c0	comp100901_c0_seq1	254.00	178.54	7.00	0.53	0.25
comp100902_c0	comp100902_c0_seq1	676.00	599.94	16.00	0.36	0.17
comp100903_c0	comp100903_c0_seq1	519.00	442.95	8.00	0.24	0.11
comp100904_c0	comp100904_c0_seq1	332.00	256.03	7.00	0.37	0.17
comp100905_c0	comp100905_c0_seq1	278.00	202.27	2.00	0.13	0.06
comp100906_c0	comp100906_c0_seq1	591.00	514.94	13.00	0.34	0.16
comp100907_c0	comp100907_c0_seq1	444.00	367.96	7.00	0.26	0.12
comp100909_c0	comp100909_c0_seq1	444.00	367.96	9.00	0.33	0.15
comp10090_c0	comp10090_c0_seq1	417.00	340.96	2.00	0.08	0.04
comp100910_c0	comp100910_c0_seq1	244.00	168.70	2.00	0.16	0.07
comp100911_c0	comp100911_c0_seq1	435.00	358.96	10.00	0.38	0.17
comp100912_c0	comp100912_c0_seq1	1790.00	1713.94	34.00	0.27	0.12
comp100913_c0	comp100913_c0_seq1	282.00	206.24	2.00	0.13	0.06
comp100914_c0	comp100914_c0_seq1	447.00	370.96	8.00	0.29	0.14
comp100915_c0	comp100915_c0_seq1	425.00	348.96	9.00	0.35	0.16
comp100916_c0	comp100916_c0_seq1	458.00	381.96	13.00	0.46	0.21
comp100917_c0	comp100917_c0_seq1	254.00	178.54	2.00	0.15	0.07
comp100918_c0	comp100918_c0_seq1	532.00	455.95	5.00	0.15	0.07
comp100919_c0	comp100919_c0_seq1	540.00	463.95	10.00	0.29	0.14
comp10091_c0	comp10091_c0_seq1	223.00	148.15	2.00	0.18	0.08
comp100920_c0	comp100920_c0_seq1	443.00	366.96	5.00	0.18	0.09
comp100921_c0	comp100921_c0_seq1	716.00	639.94	13.00	0.27	0.13
comp100922_c0	comp100922_c0_seq1	202.00	127.78	3.00	0.32	0.15
comp100923_c0	comp100923_c0_seq1	418.00	341.96	10.00	0.40	0.18
comp100925_c0	comp100925_c0_seq1	853.00	776.94	15.00	0.26	0.12
comp100926_c0	comp100926_c0_seq1	527.00	450.95	8.00	0.24	0.11
comp100927_c0	comp100927_c0_seq1	210.00	135.52	1.00	0.10	0.05
comp100928_c0	comp100928_c0_seq1	535.00	458.95	6.00	0.18	0.08
comp100929_c0	comp100929_c0_seq1	710.00	633.94	12.00	0.26	0.12
comp10092_c0	comp10092_c0_seq1	255.00	179.53	7.00	0.53	0.24
comp100930_c0	comp100930_c0_seq1	273.00	197.32	6.00	0.41	0.19
comp100931_c0	comp100931_c0_seq1	869.00	792.94	11.00	0.19	0.09
comp100932_c0	comp100932_c0_seq1	229.00	154.00	4.00	0.35	0.16
comp100933_c0	comp100933_c0_seq1	341.00	265.01	7.00	0.36	0.17
comp100934_c0	comp100934_c0_seq1	403.00	326.97	4.00	0.17	0.08
comp100935_c0	comp100935_c0_seq1	488.00	411.95	7.00	0.23	0.11
comp100936_c0	comp100936_c0_seq1	365.00	288.99	3.00	0.14	0.07
comp100937_c0	comp100937_c0_seq1	395.00	318.97	6.00	0.25	0.12
comp100938_c0	comp100938_c0_seq1	304.00	228.11	1.00	0.06	0.03
comp100939_c0	comp100939_c0_seq1	403.00	326.97	6.00	0.25	0.12
comp10093_c0	comp10093_c0_seq1	227.00	152.05	9.00	0.80	0.37
comp100940_c0	comp100940_c0_seq1	689.00	612.94	13.00	0.29	0.13
comp100941_c0	comp100941_c0_seq1	819.00	742.94	10.00	0.18	0.08
comp100942_c0	comp100942_c0_seq1	398.00	321.97	5.00	0.21	0.10
comp100943_c0	comp100943_c0_seq1	422.00	345.96	9.00	0.35	0.16
comp100944_c0	comp100944_c0_seq1	263.00	187.42	2.00	0.14	0.07
comp100945_c0	comp100945_c0_seq1	229.00	154.00	4.00	0.35	0.16
comp100946_c0	comp100946_c0_seq1	755.00	678.94	13.00	0.26	0.12
comp100947_c0	comp100947_c0_seq1	591.00	514.94	16.00	0.42	0.20
comp100948_c0	comp100948_c0_seq1	610.00	533.94	6.00	0.15	0.07
comp100949_c0	comp100949_c0_seq1	227.00	152.05	1.00	0.09	0.04
comp10094_c0	comp10094_c0_seq1	268.00	192.37	2.00	0.14	0.07
comp100950_c0	comp100950_c0_seq1	264.00	188.41	5.00	0.36	0.17
comp100951_c0	comp100951_c0_seq1	207.00	132.61	0.00	0.00	0.00
comp100952_c0	comp100952_c0_seq1	342.00	266.01	3.00	0.15	0.07
comp100953_c0	comp100953_c0_seq1	265.00	189.40	8.00	0.57	0.27
comp100954_c0	comp100954_c0_seq1	726.00	649.94	17.00	0.35	0.16
comp100955_c0	comp100955_c0_seq1	437.00	360.96	7.00	0.26	0.12
comp100956_c0	comp100956_c0_seq1	353.00	277.00	8.00	0.39	0.18
comp100957_c0	comp100957_c0_seq1	507.00	430.95	12.00	0.38	0.17
comp100958_c0	comp100958_c0_seq1	323.00	247.05	7.00	0.38	0.18
comp100959_c0	comp100959_c0_seq1	640.00	563.94	16.00	0.38	0.18
comp10095_c0	comp10095_c0_seq1	244.00	168.70	8.00	0.64	0.30
comp100960_c0	comp100960_c0_seq1	688.00	611.94	19.00	0.42	0.19
comp100962_c0	comp100962_c0_seq1	785.00	708.94	14.00	0.27	0.12
comp100963_c0	comp100963_c0_seq1	203.00	128.75	1.00	0.11	0.05
comp100964_c0	comp100964_c0_seq1	214.00	139.40	7.00	0.68	0.32
comp100965_c0	comp100965_c0_seq1	304.00	228.11	5.00	0.30	0.14
comp100966_c0	comp100966_c0_seq1	643.00	566.94	17.00	0.41	0.19
comp100967_c0	comp100967_c0_seq1	381.00	304.98	7.00	0.31	0.14
comp100968_c0	comp100968_c0_seq1	249.00	173.61	1.00	0.08	0.04
comp100969_c0	comp100969_c0_seq1	707.00	630.94	9.00	0.19	0.09
comp100970_c0	comp100970_c0_seq1	388.00	311.98	4.00	0.17	0.08
comp100971_c0	comp100971_c0_seq1	1186.00	1109.94	25.00	0.30	0.14
comp100973_c0	comp100973_c0_seq1	548.00	471.95	10.00	0.29	0.13
comp100974_c0	comp100974_c0_seq1	358.00	281.99	9.00	0.43	0.20
comp100975_c0	comp100975_c0_seq1	583.00	506.94	10.00	0.27	0.12
comp100976_c0	comp100976_c0_seq1	469.00	392.95	14.00	0.48	0.22
comp100978_c0	comp100978_c0_seq1	343.00	267.01	8.00	0.41	0.19
comp100979_c0	comp100979_c0_seq1	438.00	361.96	8.00	0.30	0.14
comp10097_c0	comp10097_c0_seq1	1199.00	1122.94	33.00	0.40	0.18
comp100980_c0	comp100980_c0_seq1	251.00	175.58	5.00	0.39	0.18
comp100981_c0	comp100981_c0_seq1	208.00	133.58	1.00	0.10	0.05
comp100982_c0	comp100982_c0_seq1	344.00	268.01	6.00	0.30	0.14
comp100983_c0	comp100983_c0_seq1	479.00	402.95	12.00	0.40	0.19
comp100985_c0	comp100985_c0_seq1	1165.00	1088.94	14.00	0.17	0.08
comp100986_c0	comp100986_c0_seq1	423.00	346.96	7.00	0.27	0.13
comp100987_c0	comp100987_c0_seq1	1076.00	999.94	21.00	0.28	0.13
comp100988_c0	comp100988_c0_seq1	247.00	171.65	5.00	0.39	0.18
comp100989_c0	comp100989_c0_seq1	1064.00	987.94	27.00	0.37	0.17
comp10098_c0	comp10098_c0_seq1	1077.00	1000.94	26.00	0.35	0.16
comp100990_c0	comp100990_c0_seq1	464.00	387.95	10.00	0.35	0.16
comp100991_c0	comp100991_c0_seq1	376.00	299.98	8.00	0.36	0.17
comp100992_c0	comp100992_c0_seq1	487.00	410.95	9.00	0.30	0.14
comp100993_c0	comp100993_c0_seq1	542.00	465.95	4.00	0.12	0.05
comp100994_c0	comp100994_c0_seq1	465.00	388.95	11.00	0.38	0.18
comp100995_c0	comp100995_c0_seq1	732.00	655.94	12.00	0.25	0.11
comp100996_c0	comp100996_c0_seq1	389.00	312.97	9.00	0.39	0.18
comp100997_c0	comp100997_c0_seq1	617.00	540.94	9.00	0.23	0.10
comp100998_c0	comp100998_c0_seq1	1030.00	953.94	21.00	0.30	0.14
comp100999_c0	comp100999_c0_seq1	489.00	412.95	11.00	0.36	0.17
comp10099_c0	comp10099_c0_seq1	593.00	516.94	8.00	0.21	0.10
comp100_c0	comp100_c0_seq1,comp100_c0_seq2	570.47	494.41	7.00	0.19	0.09
comp101000_c0	comp101000_c0_seq1	335.00	259.02	6.00	0.31	0.15
comp101001_c0	comp101001_c0_seq1	535.00	458.95	11.00	0.32	0.15
comp101002_c0	comp101002_c0_seq1	469.00	392.95	5.00	0.17	0.08
comp101003_c0	comp101003_c0_seq1	669.00	592.94	12.00	0.27	0.13
comp101004_c0	comp101004_c0_seq1	345.00	269.01	7.00	0.35	0.16
comp101005_c0	comp101005_c0_seq1	562.00	485.95	10.00	0.28	0.13
comp101006_c0	comp101006_c0_seq1	416.00	339.96	9.00	0.36	0.17
comp101007_c0	comp101007_c0_seq1	532.00	455.95	6.00	0.18	0.08
comp101008_c0	comp101008_c0_seq1	577.00	500.94	10.00	0.27	0.13
comp101009_c0	comp101009_c0_seq1	449.00	372.96	8.00	0.29	0.13
comp10100_c0	comp10100_c0_seq1	466.00	389.95	4.00	0.14	0.06
comp101010_c0	comp101010_c0_seq1	634.00	557.94	12.00	0.29	0.14
comp101011_c0	comp101011_c0_seq1	332.00	256.03	8.00	0.42	0.20
comp101013_c0	comp101013_c0_seq1	501.00	424.95	15.00	0.48	0.22
comp101014_c0	comp101014_c0_seq1	443.00	366.96	5.00	0.18	0.09
comp101015_c0	comp101015_c0_seq1	314.00	238.07	5.00	0.28	0.13
comp101016_c0	comp101016_c0_seq1	1233.00	1156.94	19.00	0.22	0.10
comp101017_c0	comp101017_c0_seq1	410.00	333.97	9.00	0.36	0.17
comp101018_c0	comp101018_c0_seq1	778.00	701.94	14.00	0.27	0.13
comp101019_c0	comp101019_c0_seq1	336.00	260.02	5.00	0.26	0.12
comp10101_c0	comp10101_c0_seq1	748.00	671.94	10.00	0.20	0.09
comp101021_c0	comp101021_c0_seq1	731.00	654.94	11.00	0.23	0.11
comp101022_c0	comp101022_c0_seq1	219.00	144.25	1.00	0.09	0.04
comp101023_c0	comp101023_c0_seq1	430.00	353.96	11.00	0.42	0.20
comp101024_c0	comp101024_c0_seq1	609.00	532.94	13.00	0.33	0.15
comp101025_c0	comp101025_c0_seq1	381.00	304.98	2.00	0.09	0.04
comp101026_c0	comp101026_c0_seq1	287.00	211.20	2.00	0.13	0.06
comp101027_c0	comp101027_c0_seq1	720.00	643.94	19.00	0.40	0.19
comp101028_c0	comp101028_c0_seq1	293.00	217.17	7.00	0.44	0.20
comp101029_c0	comp101029_c0_seq1	477.00	400.95	13.00	0.44	0.20
comp10102_c0	comp10102_c0_seq1	1347.00	1270.94	25.00	0.27	0.12
comp101030_c0	comp101030_c0_seq1	1083.00	1006.94	19.00	0.26	0.12
comp101031_c0	comp101031_c0_seq1	313.00	237.07	5.00	0.29	0.13
comp101033_c0	comp101033_c0_seq1	682.00	605.94	12.00	0.27	0.12
comp101034_c0	comp101034_c0_seq1	462.00	385.95	9.00	0.32	0.15
comp101035_c0	comp101035_c0_seq1	292.00	216.17	8.00	0.50	0.23
comp101036_c0	comp101036_c0_seq1	305.00	229.10	6.00	0.35	0.16
comp101037_c0	comp101037_c0_seq1	375.00	298.98	9.00	0.41	0.19
comp101038_c0	comp101038_c0_seq1	263.00	187.42	20.00	1.44	0.67
comp10103_c0	comp10103_c0_seq1	1554.00	1477.94	29.00	0.27	0.12
comp101040_c0	comp101040_c0_seq1	346.00	270.01	7.00	0.35	0.16
comp101041_c0	comp101041_c0_seq1	651.00	574.94	15.00	0.35	0.16
comp101042_c0	comp101042_c0_seq1	409.00	332.97	7.00	0.28	0.13
comp101043_c0	comp101043_c0_seq1	932.00	855.94	15.00	0.24	0.11
comp101044_c0	comp101044_c0_seq1	379.00	302.98	3.00	0.13	0.06
comp101045_c0	comp101045_c0_seq1	513.00	436.95	7.00	0.22	0.10
comp101046_c0	comp101046_c0_seq1	335.00	259.02	5.00	0.26	0.12
comp101048_c0	comp101048_c0_seq1	310.00	234.08	7.00	0.40	0.19
comp101049_c0	comp101049_c0_seq1	399.00	322.97	9.00	0.38	0.18
comp10104_c0	comp10104_c0_seq1	437.00	360.96	15.00	0.56	0.26
comp101050_c0	comp101050_c0_seq1	761.00	684.94	14.00	0.28	0.13
comp101051_c0	comp101051_c0_seq1	300.00	224.13	5.00	0.30	0.14
comp101052_c0	comp101052_c0_seq1	239.00	163.79	2.00	0.17	0.08
comp101053_c0	comp101053_c0_seq1	640.00	563.94	10.00	0.24	0.11
comp101054_c0	comp101054_c0_seq1	323.00	247.05	7.00	0.38	0.18
comp101055_c0	comp101055_c0_seq1	519.00	442.95	9.00	0.27	0.13
comp101057_c0	comp101057_c0_seq1	892.00	815.94	11.00	0.18	0.08
comp101058_c0	comp101058_c0_seq1	539.00	462.95	9.00	0.26	0.12
comp101059_c0	comp101059_c0_seq1	403.00	326.97	6.00	0.25	0.12
comp101060_c0	comp101060_c0_seq1	420.00	343.96	6.00	0.24	0.11
comp101061_c0	comp101061_c0_seq1	236.00	160.85	3.00	0.25	0.12
comp101062_c0	comp101062_c0_seq1	829.00	752.94	12.00	0.22	0.10
comp101063_c0	comp101063_c0_seq1	378.00	301.98	8.00	0.36	0.17
comp101064_c0	comp101064_c0_seq1	1822.00	1745.94	25.00	0.19	0.09
comp101066_c0	comp101066_c0_seq1	329.00	253.03	6.00	0.32	0.15
comp101067_c0	comp101067_c0_seq1	228.00	153.02	3.00	0.27	0.12
comp101068_c0	comp101068_c0_seq1	356.00	280.00	5.00	0.24	0.11
comp101069_c0	comp101069_c0_seq1	610.00	533.94	11.00	0.28	0.13
comp10106_c0	comp10106_c0_seq1	1048.00	971.94	24.00	0.33	0.16
comp101070_c0	comp101070_c0_seq1	586.00	509.94	9.00	0.24	0.11
comp101071_c0	comp101071_c0_seq1	884.00	807.94	9.00	0.15	0.07
comp101074_c0	comp101074_c0_seq1	271.00	195.34	3.00	0.21	0.10
comp101077_c0	comp101077_c0_seq1	242.00	166.73	4.00	0.32	0.15
comp101078_c0	comp101078_c0_seq1	382.00	305.98	13.00	0.57	0.27
comp101079_c0	comp101079_c0_seq1	518.00	441.95	8.00	0.24	0.11
comp10107_c0	comp10107_c0_seq1	560.00	483.95	15.00	0.42	0.19
comp101080_c0	comp101080_c0_seq1	407.00	330.97	7.00	0.29	0.13
comp101081_c0	comp101081_c0_seq1	265.00	189.40	3.00	0.21	0.10
comp101082_c0	comp101082_c0_seq1	738.00	661.94	12.00	0.25	0.11
comp101083_c0	comp101083_c0_seq1	790.00	713.94	18.00	0.34	0.16
comp101084_c0	comp101084_c0_seq1	857.00	780.94	16.00	0.28	0.13
comp101085_c0	comp101085_c0_seq1	714.00	637.94	18.00	0.38	0.18
comp101086_c0	comp101086_c0_seq1	461.00	384.96	11.00	0.39	0.18
comp101087_c0	comp101087_c0_seq1	469.00	392.95	4.00	0.14	0.06
comp101088_c0	comp101088_c0_seq1	326.00	250.04	6.00	0.32	0.15
comp101089_c0	comp101089_c0_seq1	415.00	338.96	4.00	0.16	0.07
comp10108_c0	comp10108_c0_seq1	215.00	140.37	2.00	0.19	0.09
comp101090_c0	comp101090_c0_seq1	231.00	155.96	6.00	0.52	0.24
comp101091_c0	comp101091_c0_seq1	265.00	189.40	2.00	0.14	0.07
comp101092_c0	comp101092_c0_seq1	453.00	376.96	8.00	0.29	0.13
comp101094_c0	comp101094_c0_seq1	283.00	207.23	4.00	0.26	0.12
comp101095_c0	comp101095_c0_seq1	480.00	403.95	8.00	0.27	0.12
comp101096_c0	comp101096_c0_seq1	826.00	749.94	14.00	0.25	0.12
comp101097_c0	comp101097_c0_seq1	228.00	153.02	6.00	0.53	0.25
comp101098_c0	comp101098_c0_seq1	312.00	236.08	8.00	0.46	0.21
comp101099_c0	comp101099_c0_seq1	277.00	201.28	2.00	0.13	0.06
comp101100_c0	comp101100_c0_seq1	547.00	470.95	10.00	0.29	0.13
comp101101_c0	comp101101_c0_seq1	262.00	186.43	4.00	0.29	0.13
comp101102_c0	comp101102_c0_seq1	297.00	221.14	4.00	0.24	0.11
comp101103_c0	comp101103_c0_seq1	344.00	268.01	6.00	0.30	0.14
comp101104_c0	comp101104_c0_seq1	344.00	268.01	6.00	0.30	0.14
comp101105_c0	comp101105_c0_seq1	224.00	149.12	5.00	0.45	0.21
comp101106_c0	comp101106_c0_seq1	706.00	629.94	11.00	0.24	0.11
comp101107_c0	comp101107_c0_seq1	245.00	169.68	0.00	0.00	0.00
comp101108_c0	comp101108_c0_seq1	743.00	666.94	11.00	0.22	0.10
comp101109_c0	comp101109_c0_seq1	399.00	322.97	11.00	0.46	0.21
comp10110_c0	comp10110_c0_seq1,comp10110_c0_seq2	409.69	333.97	7.00	0.28	0.13
comp101110_c0	comp101110_c0_seq1	310.00	234.08	7.00	0.40	0.19
comp101111_c0	comp101111_c0_seq1	499.00	422.95	4.00	0.13	0.06
comp101112_c0	comp101112_c0_seq1	491.00	414.95	12.00	0.39	0.18
comp101114_c0	comp101114_c0_seq1	460.00	383.96	4.00	0.14	0.07
comp101115_c0	comp101115_c0_seq1	275.00	199.30	4.00	0.27	0.13
comp101117_c0	comp101117_c0_seq1	606.00	529.94	11.00	0.28	0.13
comp101118_c0	comp101118_c0_seq1	927.00	850.94	15.00	0.24	0.11
comp101119_c0	comp101119_c0_seq1	233.00	157.91	6.00	0.51	0.24
comp10111_c0	comp10111_c0_seq1	297.00	221.14	8.00	0.49	0.23
comp101120_c0	comp101120_c0_seq1	330.00	254.03	8.00	0.43	0.20
comp101122_c0	comp101122_c0_seq1	424.00	347.96	8.00	0.31	0.14
comp101123_c0	comp101123_c0_seq1	407.00	330.97	2.00	0.08	0.04
comp101124_c0	comp101124_c0_seq1	651.00	574.94	11.00	0.26	0.12
comp101126_c0	comp101126_c0_seq1	326.00	250.04	9.00	0.49	0.23
comp101127_c0	comp101127_c0_seq1	421.00	344.96	5.00	0.20	0.09
comp101128_c0	comp101128_c0_seq1	601.00	524.94	6.13	0.16	0.07
comp101129_c0	comp101129_c0_seq1	238.00	162.81	1.00	0.08	0.04
comp10112_c0	comp10112_c0_seq1	1125.00	1048.94	25.00	0.32	0.15
comp10112_c1	comp10112_c1_seq1	355.00	279.00	1.00	0.05	0.02
comp101130_c0	comp101130_c0_seq1	493.00	416.95	10.00	0.32	0.15
comp101131_c0	comp101131_c0_seq1	427.00	350.96	4.00	0.15	0.07
comp101133_c0	comp101133_c0_seq1	618.00	541.94	8.00	0.20	0.09
comp101134_c0	comp101134_c0_seq1	260.00	184.46	1.00	0.07	0.03
comp101135_c0	comp101135_c0_seq1	426.00	349.96	7.00	0.27	0.13
comp101136_c0	comp101136_c0_seq1	411.00	334.97	9.00	0.36	0.17
comp101137_c0	comp101137_c0_seq1	259.00	183.47	5.00	0.37	0.17
comp101138_c0	comp101138_c0_seq1	239.00	163.79	4.00	0.33	0.15
comp101139_c0	comp101139_c0_seq1	419.00	342.96	9.00	0.35	0.16
comp10113_c0	comp10113_c0_seq1	461.00	384.96	10.00	0.35	0.16
comp101140_c0	comp101140_c0_seq1	331.00	255.03	5.00	0.27	0.12
comp101141_c0	comp101141_c0_seq1	794.00	717.94	13.00	0.24	0.11
comp101142_c0	comp101142_c0_seq1	254.00	178.54	1.00	0.08	0.04
comp101143_c0	comp101143_c0_seq1	321.00	245.05	8.00	0.44	0.21
comp101144_c0	comp101144_c0_seq1	322.00	246.05	8.00	0.44	0.20
comp101145_c0	comp101145_c0_seq1	363.00	286.99	7.00	0.33	0.15
comp101146_c0	comp101146_c0_seq1	451.00	374.96	5.00	0.18	0.08
comp101147_c0	comp101147_c0_seq1	257.00	181.50	8.00	0.60	0.28
comp101148_c0	comp101148_c0_seq1	724.00	647.94	13.00	0.27	0.13
comp101149_c0	comp101149_c0_seq1	553.00	476.95	12.00	0.34	0.16
comp10114_c0	comp10114_c0_seq1	256.00	180.51	4.00	0.30	0.14
comp101150_c0	comp101150_c0_seq1	814.00	737.94	16.00	0.29	0.14
comp101151_c0	comp101151_c0_seq1	272.00	196.33	6.00	0.41	0.19
comp101152_c0	comp101152_c0_seq1	225.00	150.10	4.00	0.36	0.17
comp101153_c0	comp101153_c0_seq1	675.00	598.94	13.00	0.29	0.14
comp101154_c0	comp101154_c0_seq1	664.00	587.94	12.00	0.28	0.13
comp101155_c0	comp101155_c0_seq1	209.00	134.55	1.00	0.10	0.05
comp101156_c0	comp101156_c0_seq1	486.00	409.95	10.00	0.33	0.15
comp101157_c0	comp101157_c0_seq1	610.00	533.94	8.00	0.20	0.09
comp101158_c0	comp101158_c0_seq1	453.00	376.96	6.00	0.22	0.10
comp10115_c0	comp10115_c0_seq1	437.00	360.96	3.00	0.11	0.05
comp101160_c0	comp101160_c0_seq1	409.00	332.97	4.00	0.16	0.08
comp101161_c0	comp101161_c0_seq1	413.00	336.97	7.00	0.28	0.13
comp101163_c0	comp101163_c0_seq1	503.00	426.95	5.00	0.16	0.07
comp101164_c0	comp101164_c0_seq1	340.00	264.01	7.00	0.36	0.17
comp101165_c0	comp101165_c0_seq1	364.00	287.99	4.00	0.19	0.09
comp101166_c0	comp101166_c0_seq1	489.00	412.95	9.00	0.29	0.14
comp101167_c0	comp101167_c0_seq1	355.00	279.00	4.00	0.19	0.09
comp101168_c0	comp101168_c0_seq1	1077.00	1000.94	20.00	0.27	0.13
comp101169_c0	comp101169_c0_seq1	350.00	274.00	9.00	0.44	0.21
comp10116_c0	comp10116_c0_seq1	390.00	313.97	7.00	0.30	0.14
comp101170_c0	comp101170_c0_seq1	308.00	232.09	7.00	0.41	0.19
comp101171_c0	comp101171_c0_seq1	1297.00	1220.94	24.00	0.27	0.12
comp101172_c0	comp101172_c0_seq1	499.00	422.95	4.00	0.13	0.06
comp101173_c0	comp101173_c0_seq1	220.00	145.23	6.00	0.56	0.26
comp101174_c0	comp101174_c0_seq1	476.00	399.95	3.00	0.10	0.05
comp101175_c0	comp101175_c0_seq1	374.00	297.98	7.00	0.32	0.15
comp101176_c0	comp101176_c0_seq1	314.00	238.07	2.00	0.11	0.05
comp101177_c0	comp101177_c0_seq1	474.00	397.95	5.00	0.17	0.08
comp101179_c0	comp101179_c0_seq1	319.00	243.06	8.00	0.45	0.21
comp101180_c0	comp101180_c0_seq1	444.00	367.96	11.00	0.40	0.19
comp101181_c0	comp101181_c0_seq1	552.00	475.95	12.00	0.34	0.16
comp101182_c0	comp101182_c0_seq1	220.00	145.23	4.00	0.37	0.17
comp101183_c0	comp101183_c0_seq1	447.00	370.96	7.00	0.26	0.12
comp101184_c0	comp101184_c0_seq1	314.00	238.07	2.00	0.11	0.05
comp101185_c0	comp101185_c0_seq1	396.00	319.97	8.00	0.34	0.16
comp101186_c0	comp101186_c0_seq1	698.00	621.94	11.00	0.24	0.11
comp101187_c0	comp101187_c0_seq1	280.00	204.26	7.00	0.46	0.22
comp101188_c0	comp101188_c0_seq1	370.00	293.99	3.00	0.14	0.06
comp101189_c0	comp101189_c0_seq1	318.00	242.06	1.00	0.06	0.03
comp10118_c0	comp10118_c0_seq1	207.00	132.61	0.00	0.00	0.00
comp101190_c0	comp101190_c0_seq1	361.00	284.99	10.00	0.47	0.22
comp101191_c0	comp101191_c0_seq1	219.00	144.25	2.00	0.19	0.09
comp101193_c0	comp101193_c0_seq1	281.00	205.25	8.00	0.53	0.24
comp101194_c0	comp101194_c0_seq1	336.00	260.02	5.00	0.26	0.12
comp101196_c0	comp101196_c0_seq1	284.00	208.22	5.00	0.32	0.15
comp101198_c0	comp101198_c0_seq1	651.00	574.94	13.00	0.31	0.14
comp101199_c0	comp101199_c0_seq1	456.00	379.96	9.00	0.32	0.15
comp10119_c0	comp10119_c0_seq1	473.00	396.95	7.00	0.24	0.11
comp1011_c0	comp1011_c0_seq1	202.00	127.78	3.00	0.32	0.15
comp101200_c0	comp101200_c0_seq1	735.00	658.94	13.00	0.27	0.12
comp101202_c0	comp101202_c0_seq1	261.00	185.45	6.00	0.44	0.20
comp101203_c0	comp101203_c0_seq1	293.00	217.17	4.00	0.25	0.12
comp101204_c0	comp101204_c0_seq1	771.00	694.94	13.00	0.25	0.12
comp101205_c0	comp101205_c0_seq1	210.00	135.52	2.00	0.20	0.09
comp101206_c0	comp101206_c0_seq1	214.00	139.40	5.00	0.49	0.23
comp101207_c0	comp101207_c0_seq1	1567.00	1490.94	31.00	0.28	0.13
comp101208_c0	comp101208_c0_seq1	509.00	432.95	5.00	0.16	0.07
comp10120_c0	comp10120_c0_seq1	385.00	308.98	6.00	0.26	0.12
comp101210_c0	comp101210_c0_seq1	255.00	179.53	2.00	0.15	0.07
comp101211_c0	comp101211_c0_seq1	565.00	488.95	6.00	0.17	0.08
comp101212_c0	comp101212_c0_seq1	483.00	406.95	8.00	0.27	0.12
comp101214_c0	comp101214_c0_seq1	426.00	349.96	10.00	0.39	0.18
comp101215_c0	comp101215_c0_seq1	368.00	291.99	7.00	0.32	0.15
comp101218_c0	comp101218_c0_seq1	365.00	288.99	4.00	0.19	0.09
comp101219_c0	comp101219_c0_seq1	264.00	188.41	6.00	0.43	0.20
comp101220_c0	comp101220_c0_seq1	258.00	182.49	0.00	0.00	0.00
comp101222_c0	comp101222_c0_seq1	426.00	349.96	11.00	0.43	0.20
comp101223_c0	comp101223_c0_seq1	427.00	350.96	9.00	0.35	0.16
comp101224_c0	comp101224_c0_seq1	295.00	219.15	4.00	0.25	0.11
comp101226_c0	comp101226_c0_seq1	480.00	403.95	6.00	0.20	0.09
comp101227_c0	comp101227_c0_seq1	676.00	599.94	10.00	0.23	0.10
comp101228_c0	comp101228_c0_seq1	388.00	311.98	7.00	0.30	0.14
comp101229_c0	comp101229_c0_seq1	336.00	260.02	4.00	0.21	0.10
comp10122_c0	comp10122_c0_seq1	204.00	129.71	9.00	0.94	0.44
comp101230_c0	comp101230_c0_seq1	574.00	497.94	12.00	0.33	0.15
comp101232_c0	comp101232_c0_seq1	615.00	538.94	7.00	0.18	0.08
comp101233_c0	comp101233_c0_seq1	507.00	430.95	11.00	0.35	0.16
comp101234_c0	comp101234_c0_seq1	341.00	265.01	6.00	0.31	0.14
comp101235_c0	comp101235_c0_seq1	526.00	449.95	8.00	0.24	0.11
comp101236_c0	comp101236_c0_seq1	259.00	183.47	5.00	0.37	0.17
comp101238_c0	comp101238_c0_seq1	276.00	200.29	5.00	0.34	0.16
comp101239_c0	comp101239_c0_seq1	232.00	156.93	5.00	0.43	0.20
comp10123_c0	comp10123_c0_seq1	302.00	226.12	6.00	0.36	0.17
comp101240_c0	comp101240_c0_seq1	368.00	291.99	5.00	0.23	0.11
comp101241_c0	comp101241_c0_seq1	286.00	210.21	5.00	0.32	0.15
comp101242_c0	comp101242_c0_seq1	482.00	405.95	9.00	0.30	0.14
comp101243_c0	comp101243_c0_seq1	487.00	410.95	8.00	0.26	0.12
comp101244_c0	comp101244_c0_seq1	261.00	185.45	3.00	0.22	0.10
comp101245_c0	comp101245_c0_seq1	218.00	143.28	6.00	0.57	0.26
comp101246_c0	comp101246_c0_seq1	821.00	744.94	17.00	0.31	0.14
comp101247_c0	comp101247_c0_seq1	330.00	254.03	5.00	0.27	0.12
comp101248_c0	comp101248_c0_seq1	415.00	338.96	7.00	0.28	0.13
comp101249_c0	comp101249_c0_seq1	452.00	375.96	6.00	0.22	0.10
comp10124_c0	comp10124_c0_seq1	231.00	155.96	1.00	0.09	0.04
comp101250_c0	comp101250_c0_seq1	493.00	416.95	9.00	0.29	0.14
comp101251_c0	comp101251_c0_seq1	380.00	303.98	6.00	0.27	0.12
comp101252_c0	comp101252_c0_seq1	334.00	258.02	2.00	0.10	0.05
comp101253_c0	comp101253_c0_seq1	362.00	285.99	7.00	0.33	0.15
comp101254_c0	comp101254_c0_seq1	398.00	321.97	8.00	0.34	0.16
comp101255_c0	comp101255_c0_seq1	356.00	280.00	8.00	0.39	0.18
comp101257_c0	comp101257_c0_seq1	379.00	302.98	9.00	0.40	0.19
comp101259_c0	comp101259_c0_seq1	820.00	743.94	13.00	0.24	0.11
comp10125_c0	comp10125_c0_seq1	325.00	249.04	6.00	0.33	0.15
comp101260_c0	comp101260_c0_seq1	559.00	482.95	8.00	0.22	0.10
comp101261_c0	comp101261_c0_seq1	272.00	196.33	2.00	0.14	0.06
comp101262_c0	comp101262_c0_seq1	207.00	132.61	1.00	0.10	0.05
comp101265_c0	comp101265_c0_seq1	652.00	575.94	11.00	0.26	0.12
comp101266_c0	comp101266_c0_seq1	289.00	213.19	6.00	0.38	0.18
comp101267_c0	comp101267_c0_seq1	404.00	327.97	9.00	0.37	0.17
comp101268_c0	comp101268_c0_seq1	291.00	215.18	4.00	0.25	0.12
comp101269_c0	comp101269_c0_seq1	298.00	222.14	4.00	0.24	0.11
comp10126_c0	comp10126_c0_seq1	327.00	251.04	4.00	0.22	0.10
comp101270_c0	comp101270_c0_seq1	365.00	288.99	8.00	0.37	0.17
comp101271_c0	comp101271_c0_seq1	484.00	407.95	7.00	0.23	0.11
comp101272_c0	comp101272_c0_seq1	324.00	248.04	7.00	0.38	0.18
comp101273_c0	comp101273_c0_seq1	496.00	419.95	7.00	0.23	0.10
comp101274_c0	comp101274_c0_seq1	318.00	242.06	5.00	0.28	0.13
comp101275_c0	comp101275_c0_seq1	562.00	485.95	6.00	0.17	0.08
comp101276_c0	comp101276_c0_seq1	483.00	406.95	9.00	0.30	0.14
comp101277_c0	comp101277_c0_seq1	776.00	699.94	14.00	0.27	0.13
comp101278_c0	comp101278_c0_seq1	500.00	423.95	9.00	0.29	0.13
comp101279_c0	comp101279_c0_seq1	457.00	380.96	10.00	0.36	0.16
comp10127_c0	comp10127_c0_seq1	875.00	798.94	19.00	0.32	0.15
comp101280_c0	comp101280_c0_seq1	652.00	575.94	10.00	0.23	0.11
comp101281_c0	comp101281_c0_seq1	847.00	770.94	9.00	0.16	0.07
comp101282_c0	comp101282_c0_seq1	411.00	334.97	8.00	0.32	0.15
comp101283_c0	comp101283_c0_seq1	309.00	233.09	2.00	0.12	0.05
comp101284_c0	comp101284_c0_seq1	391.00	314.97	6.00	0.26	0.12
comp101285_c0	comp101285_c0_seq1	212.00	137.46	2.00	0.20	0.09
comp101286_c0	comp101286_c0_seq1	365.00	288.99	6.00	0.28	0.13
comp101287_c0	comp101287_c0_seq1	259.00	183.47	5.00	0.37	0.17
comp101288_c0	comp101288_c0_seq1	508.00	431.95	10.00	0.31	0.15
comp101289_c0	comp101289_c0_seq1	290.00	214.18	6.00	0.38	0.18
comp10128_c0	comp10128_c0_seq1	326.00	250.04	8.00	0.43	0.20
comp101290_c0	comp101290_c0_seq1	563.00	486.95	10.00	0.28	0.13
comp101291_c0	comp101291_c0_seq1	648.00	571.94	6.00	0.14	0.07
comp101292_c0	comp101292_c0_seq1	285.00	209.22	15.00	0.97	0.45
comp101293_c0	comp101293_c0_seq1	573.00	496.94	7.00	0.19	0.09
comp101294_c0	comp101294_c0_seq1	215.00	140.37	3.00	0.29	0.13
comp101295_c0	comp101295_c0_seq1	473.00	396.95	10.00	0.34	0.16
comp101296_c0	comp101296_c0_seq1	495.00	418.95	13.00	0.42	0.19
comp101297_c0	comp101297_c0_seq1	246.00	170.66	6.00	0.48	0.22
comp101298_c0	comp101298_c0_seq1	350.00	274.00	3.00	0.15	0.07
comp101299_c0	comp101299_c0_seq1	217.00	142.31	4.00	0.38	0.18
comp10129_c0	comp10129_c0_seq1	347.00	271.01	1.00	0.05	0.02
comp101300_c0	comp101300_c0_seq1	463.00	386.95	7.00	0.24	0.11
comp101301_c0	comp101301_c0_seq1	449.00	372.96	8.00	0.29	0.13
comp101302_c0	comp101302_c0_seq1	312.00	236.08	6.00	0.34	0.16
comp101303_c0	comp101303_c0_seq1	255.00	179.53	2.00	0.15	0.07
comp101304_c0	comp101304_c0_seq1	462.00	385.95	5.00	0.18	0.08
comp101305_c0	comp101305_c0_seq1	724.00	647.94	15.00	0.31	0.15
comp101306_c0	comp101306_c0_seq1	416.00	339.96	4.00	0.16	0.07
comp101307_c0	comp101307_c0_seq1	1078.00	1001.94	17.00	0.23	0.11
comp101308_c0	comp101308_c0_seq1	519.00	442.95	9.00	0.27	0.13
comp101309_c0	comp101309_c0_seq1	337.00	261.02	7.00	0.36	0.17
comp10130_c0	comp10130_c0_seq1	878.00	801.94	12.00	0.20	0.09
comp101310_c0	comp101310_c0_seq1	246.00	170.66	4.00	0.32	0.15
comp101311_c0	comp101311_c0_seq1	262.00	186.43	6.00	0.44	0.20
comp101312_c0	comp101312_c0_seq1	735.00	658.94	13.00	0.27	0.12
comp101313_c0	comp101313_c0_seq1	371.00	294.98	6.00	0.28	0.13
comp101314_c0	comp101314_c0_seq1	662.00	585.94	18.00	0.42	0.19
comp101315_c0	comp101315_c0_seq1	267.00	191.38	3.00	0.21	0.10
comp101316_c0	comp101316_c0_seq1	308.00	232.09	3.00	0.17	0.08
comp101317_c0	comp101317_c0_seq1	588.00	511.94	4.00	0.11	0.05
comp101318_c0	comp101318_c0_seq1	755.00	678.94	3.00	0.06	0.03
comp101319_c0	comp101319_c0_seq1	494.00	417.95	12.00	0.39	0.18
comp10131_c0	comp10131_c0_seq1	524.00	447.95	18.00	0.54	0.25
comp101321_c0	comp101321_c0_seq1	672.00	595.94	11.00	0.25	0.12
comp101322_c0	comp101322_c0_seq1	263.00	187.42	3.00	0.22	0.10
comp101323_c0	comp101323_c0_seq1	292.00	216.17	6.00	0.38	0.17
comp101324_c0	comp101324_c0_seq1	257.00	181.50	4.00	0.30	0.14
comp101325_c0	comp101325_c0_seq1	907.00	830.94	17.00	0.28	0.13
comp101326_c0	comp101326_c0_seq1	492.00	415.95	12.00	0.39	0.18
comp101327_c0	comp101327_c0_seq1	456.00	379.96	8.00	0.28	0.13
comp101328_c0	comp101328_c0_seq1	425.00	348.96	6.00	0.23	0.11
comp101329_c0	comp101329_c0_seq1	666.00	589.94	9.00	0.21	0.10
comp10132_c0	comp10132_c0_seq1	201.00	126.82	2.00	0.21	0.10
comp101330_c0	comp101330_c0_seq1	516.00	439.95	8.00	0.25	0.11
comp101331_c0	comp101331_c0_seq1	279.00	203.26	6.00	0.40	0.19
comp101332_c0	comp101332_c0_seq1	444.00	367.96	9.00	0.33	0.15
comp101333_c0	comp101333_c0_seq1	635.00	558.94	11.00	0.27	0.12
comp101334_c0	comp101334_c0_seq1	307.00	231.10	6.00	0.35	0.16
comp101336_c0	comp101336_c0_seq1	588.00	511.94	7.00	0.18	0.09
comp101337_c0	comp101337_c0_seq1	299.00	223.13	7.00	0.42	0.20
comp101339_c0	comp101339_c0_seq1	291.00	215.18	5.00	0.31	0.15
comp10133_c0	comp10133_c0_seq1	244.00	168.70	1.00	0.08	0.04
comp101340_c0	comp101340_c0_seq1	314.00	238.07	7.00	0.40	0.18
comp101342_c0	comp101342_c0_seq1	239.00	163.79	0.00	0.00	0.00
comp101345_c0	comp101345_c0_seq1	229.00	154.00	5.00	0.44	0.20
comp101346_c0	comp101346_c0_seq1	285.00	209.22	6.00	0.39	0.18
comp101347_c0	comp101347_c0_seq1	405.00	328.97	6.00	0.25	0.11
comp101348_c0	comp101348_c0_seq1	397.00	320.97	4.00	0.17	0.08
comp101349_c0	comp101349_c0_seq1	751.00	674.94	22.00	0.44	0.20
comp10134_c0	comp10134_c0_seq1,comp10134_c0_seq2	306.00	230.10	6.00	0.35	0.16
comp101351_c0	comp101351_c0_seq1	839.00	762.94	13.00	0.23	0.11
comp101353_c0	comp101353_c0_seq1	720.00	643.94	11.00	0.23	0.11
comp101354_c0	comp101354_c0_seq1	293.00	217.17	2.00	0.12	0.06
comp101356_c0	comp101356_c0_seq1	293.00	217.17	4.00	0.25	0.12
comp101357_c0	comp101357_c0_seq1	292.00	216.17	2.00	0.13	0.06
comp101358_c0	comp101358_c0_seq1	283.00	207.23	8.00	0.52	0.24
comp101359_c0	comp101359_c0_seq1	418.00	341.96	8.00	0.32	0.15
comp101361_c0	comp101361_c0_seq1	605.00	528.94	8.00	0.20	0.09
comp101362_c0	comp101362_c0_seq1	297.00	221.14	6.00	0.37	0.17
comp101363_c0	comp101363_c0_seq1	282.00	206.24	6.00	0.39	0.18
comp101364_c0	comp101364_c0_seq1	267.00	191.38	5.00	0.35	0.16
comp101365_c0	comp101365_c0_seq1	392.00	315.97	10.00	0.43	0.20
comp101366_c0	comp101366_c0_seq1	979.00	902.94	18.00	0.27	0.13
comp101367_c0	comp101367_c0_seq1	494.00	417.95	8.00	0.26	0.12
comp101368_c0	comp101368_c0_seq1	715.00	638.94	16.00	0.34	0.16
comp101369_c0	comp101369_c0_seq1	972.00	895.94	18.00	0.27	0.13
comp10136_c0	comp10136_c0_seq1	1041.00	964.94	21.00	0.29	0.14
comp101370_c0	comp101370_c0_seq1	344.00	268.01	6.00	0.30	0.14
comp101371_c0	comp101371_c0_seq1	436.00	359.96	6.00	0.23	0.10
comp101372_c0	comp101372_c0_seq1	488.00	411.95	7.00	0.23	0.11
comp101373_c0	comp101373_c0_seq1	257.00	181.50	3.00	0.22	0.10
comp101374_c0	comp101374_c0_seq1	219.00	144.25	6.00	0.56	0.26
comp101375_c0	comp101375_c0_seq1	338.00	262.02	4.00	0.21	0.10
comp101378_c0	comp101378_c0_seq1	682.00	605.94	12.00	0.27	0.12
comp101379_c0	comp101379_c0_seq1	320.00	244.05	4.00	0.22	0.10
comp10137_c0	comp10137_c0_seq1	1118.00	1041.94	25.00	0.32	0.15
comp101380_c0	comp101380_c0_seq1	284.00	208.22	3.00	0.19	0.09
comp101381_c0	comp101381_c0_seq1	723.00	646.94	10.00	0.21	0.10
comp101382_c0	comp101382_c0_seq1	408.00	331.97	12.00	0.49	0.23
comp101383_c0	comp101383_c0_seq1	466.00	389.95	8.00	0.28	0.13
comp101384_c0	comp101384_c0_seq1	847.00	770.94	19.00	0.33	0.15
comp101385_c0	comp101385_c0_seq1	444.00	367.96	12.00	0.44	0.20
comp101386_c0	comp101386_c0_seq1	627.00	550.94	11.00	0.27	0.13
comp101387_c0	comp101387_c0_seq1	807.00	730.94	18.00	0.33	0.15
comp101389_c0	comp101389_c0_seq1	708.00	631.94	7.00	0.15	0.07
comp10138_c0	comp10138_c0_seq1	495.00	418.95	11.00	0.36	0.16
comp101390_c0	comp101390_c0_seq1	781.00	704.94	12.00	0.23	0.11
comp101391_c0	comp101391_c0_seq1	544.00	467.95	6.00	0.17	0.08
comp101392_c0	comp101392_c0_seq1	276.00	200.29	16.00	1.08	0.50
comp101393_c0	comp101393_c0_seq1	862.00	785.94	17.00	0.29	0.14
comp101394_c0	comp101394_c0_seq1	313.00	237.07	5.00	0.29	0.13
comp101395_c0	comp101395_c0_seq1	1086.00	1009.94	19.00	0.25	0.12
comp101396_c0	comp101396_c0_seq1	288.00	212.20	9.00	0.57	0.27
comp101397_c0	comp101397_c0_seq1	417.00	340.96	10.00	0.40	0.18
comp101398_c0	comp101398_c0_seq1	289.00	213.19	7.00	0.44	0.21
comp101399_c0	comp101399_c0_seq1	859.00	782.94	20.00	0.35	0.16
comp10139_c0	comp10139_c0_seq1	352.00	276.00	9.00	0.44	0.20
comp1013_c0	comp1013_c0_seq1	527.00	450.95	4.00	0.12	0.06
comp101400_c0	comp101400_c0_seq1	980.00	903.94	17.00	0.25	0.12
comp101401_c0	comp101401_c0_seq1	329.00	253.03	8.00	0.43	0.20
comp101402_c0	comp101402_c0_seq1	423.00	346.96	9.00	0.35	0.16
comp101403_c0	comp101403_c0_seq1	659.00	582.94	12.00	0.28	0.13
comp101405_c0	comp101405_c0_seq1	578.00	501.94	9.00	0.24	0.11
comp101406_c0	comp101406_c0_seq1	341.00	265.01	5.00	0.26	0.12
comp101408_c0	comp101408_c0_seq1	318.00	242.06	7.00	0.39	0.18
comp10140_c0	comp10140_c0_seq1	427.00	350.96	8.00	0.31	0.14
comp101410_c0	comp101410_c0_seq1	659.00	582.94	9.00	0.21	0.10
comp101411_c0	comp101411_c0_seq1	362.00	285.99	7.00	0.33	0.15
comp101413_c0	comp101413_c0_seq1	360.00	283.99	9.00	0.43	0.20
comp101414_c0	comp101414_c0_seq1	468.00	391.95	4.00	0.14	0.06
comp101415_c0	comp101415_c0_seq1	234.00	158.89	1.00	0.09	0.04
comp101416_c0	comp101416_c0_seq1	713.00	636.94	14.00	0.30	0.14
comp101417_c0	comp101417_c0_seq1	366.00	289.99	3.00	0.14	0.06
comp101418_c0	comp101418_c0_seq1	664.00	587.94	9.00	0.21	0.10
comp101419_c0	comp101419_c0_seq1	372.00	295.98	4.00	0.18	0.08
comp10141_c0	comp10141_c0_seq1	497.00	420.95	3.00	0.10	0.04
comp101420_c0	comp101420_c0_seq1	1142.00	1065.94	21.00	0.27	0.12
comp101421_c0	comp101421_c0_seq1	289.00	213.19	3.00	0.19	0.09
comp101422_c0	comp101422_c0_seq1	205.00	130.68	6.00	0.62	0.29
comp101423_c0	comp101423_c0_seq1	269.00	193.36	4.00	0.28	0.13
comp101424_c0	comp101424_c0_seq1	365.00	288.99	4.00	0.19	0.09
comp101425_c0	comp101425_c0_seq1	507.00	430.95	8.00	0.25	0.12
comp101426_c0	comp101426_c0_seq1	689.00	612.94	20.00	0.44	0.20
comp101427_c0	comp101427_c0_seq1	238.00	162.81	5.00	0.42	0.19
comp101428_c0	comp101428_c0_seq1	232.00	156.93	2.00	0.17	0.08
comp101429_c0	comp101429_c0_seq1	488.00	411.95	4.00	0.13	0.06
comp101430_c0	comp101430_c0_seq1	312.00	236.08	7.00	0.40	0.19
comp101431_c0	comp101431_c0_seq1	525.00	448.95	9.00	0.27	0.13
comp101434_c0	comp101434_c0_seq1	407.00	330.97	4.00	0.16	0.08
comp101435_c0	comp101435_c0_seq1	487.00	410.95	14.00	0.46	0.21
comp101436_c0	comp101436_c0_seq1	320.00	244.05	8.00	0.44	0.21
comp101438_c0	comp101438_c0_seq1	286.00	210.21	3.00	0.19	0.09
comp101439_c0	comp101439_c0_seq1	1171.00	1094.94	14.00	0.17	0.08
comp10143_c0	comp10143_c0_seq1	393.00	316.97	8.00	0.34	0.16
comp101440_c0	comp101440_c0_seq1	1342.00	1265.94	18.00	0.19	0.09
comp101441_c0	comp101441_c0_seq1	397.00	320.97	12.00	0.51	0.23
comp101442_c0	comp101442_c0_seq1	328.00	252.03	9.00	0.48	0.22
comp101443_c0	comp101443_c0_seq1	268.00	192.37	7.00	0.49	0.23
comp101444_c0	comp101444_c0_seq1	332.00	256.03	7.00	0.37	0.17
comp101445_c0	comp101445_c0_seq1	283.00	207.23	7.00	0.46	0.21
comp101446_c0	comp101446_c0_seq1	341.00	265.01	5.00	0.26	0.12
comp101447_c0	comp101447_c0_seq1	564.00	487.95	5.00	0.14	0.06
comp101448_c0	comp101448_c0_seq1	485.00	408.95	7.00	0.23	0.11
comp101449_c0	comp101449_c0_seq1	283.00	207.23	7.00	0.46	0.21
comp10144_c0	comp10144_c0_seq1	465.00	388.95	7.00	0.24	0.11
comp101450_c0	comp101450_c0_seq1	284.00	208.22	6.00	0.39	0.18
comp101451_c0	comp101451_c0_seq1	445.00	368.96	10.00	0.37	0.17
comp101452_c0	comp101452_c0_seq1	665.00	588.94	10.00	0.23	0.11
comp101453_c0	comp101453_c0_seq1	370.00	293.99	10.00	0.46	0.21
comp101454_c0	comp101454_c0_seq1	288.00	212.20	1.00	0.06	0.03
comp101455_c0	comp101455_c0_seq1	299.00	223.13	6.00	0.36	0.17
comp101456_c0	comp101456_c0_seq1	423.00	346.96	8.00	0.31	0.14
comp101457_c0	comp101457_c0_seq1	443.00	366.96	7.00	0.26	0.12
comp101458_c0	comp101458_c0_seq1	429.00	352.96	3.00	0.11	0.05
comp101459_c0	comp101459_c0_seq1	1185.00	1108.94	22.00	0.27	0.12
comp10145_c0	comp10145_c0_seq1	299.00	223.13	4.00	0.24	0.11
comp101460_c0	comp101460_c0_seq1	538.00	461.95	12.00	0.35	0.16
comp101461_c0	comp101461_c0_seq1	227.00	152.05	2.00	0.18	0.08
comp101462_c0	comp101462_c0_seq1	459.00	382.96	8.00	0.28	0.13
comp101463_c0	comp101463_c0_seq1	239.00	163.79	1.00	0.08	0.04
comp101464_c0	comp101464_c0_seq1	729.00	652.94	17.00	0.35	0.16
comp101465_c0	comp101465_c0_seq1	606.00	529.94	10.00	0.26	0.12
comp101466_c0	comp101466_c0_seq1	290.00	214.18	8.00	0.51	0.23
comp101467_c0	comp101467_c0_seq1	442.00	365.96	7.00	0.26	0.12
comp101469_c0	comp101469_c0_seq1	248.00	172.63	1.00	0.08	0.04
comp10146_c0	comp10146_c0_seq1	390.00	313.97	9.00	0.39	0.18
comp101470_c0	comp101470_c0_seq1	383.00	306.98	4.00	0.18	0.08
comp101471_c0	comp101471_c0_seq1	265.00	189.40	1.00	0.07	0.03
comp101472_c0	comp101472_c0_seq1	292.00	216.17	8.00	0.50	0.23
comp101473_c0	comp101473_c0_seq1	253.00	177.55	4.00	0.30	0.14
comp101475_c0	comp101475_c0_seq1	628.00	551.94	7.00	0.17	0.08
comp101476_c0	comp101476_c0_seq1	765.00	688.94	11.00	0.22	0.10
comp101477_c0	comp101477_c0_seq1	616.00	539.94	13.00	0.33	0.15
comp101478_c0	comp101478_c0_seq1	263.00	187.42	2.00	0.14	0.07
comp101479_c0	comp101479_c0_seq1	761.00	684.94	13.00	0.26	0.12
comp10147_c0	comp10147_c0_seq1	776.00	699.94	21.00	0.41	0.19
comp101480_c0	comp101480_c0_seq1	620.00	543.94	16.00	0.40	0.18
comp101481_c0	comp101481_c0_seq1	575.00	498.94	11.00	0.30	0.14
comp101482_c0	comp101482_c0_seq1	349.00	273.00	8.00	0.40	0.18
comp101484_c0	comp101484_c0_seq1	290.00	214.18	5.00	0.32	0.15
comp101485_c0	comp101485_c0_seq1	715.00	638.94	9.00	0.19	0.09
comp101486_c0	comp101486_c0_seq1	224.00	149.12	2.00	0.18	0.08
comp101487_c0	comp101487_c0_seq1	372.00	295.98	4.00	0.18	0.08
comp101492_c0	comp101492_c0_seq1	327.00	251.04	6.00	0.32	0.15
comp101493_c0	comp101493_c0_seq1	218.00	143.28	3.00	0.28	0.13
comp101495_c0	comp101495_c0_seq1	786.00	709.94	16.00	0.30	0.14
comp101498_c0	comp101498_c0_seq1	433.00	356.96	12.00	0.45	0.21
comp101499_c0	comp101499_c0_seq1	505.00	428.95	8.00	0.25	0.12
comp10149_c0	comp10149_c0_seq1,comp10149_c0_seq2	639.20	563.40	19.00	0.46	0.21
comp1014_c0	comp1014_c0_seq1	239.00	163.79	0.00	0.00	0.00
comp101500_c0	comp101500_c0_seq1	371.00	294.98	3.00	0.14	0.06
comp101501_c0	comp101501_c0_seq1	679.00	602.94	12.00	0.27	0.12
comp101502_c0	comp101502_c0_seq1	408.00	331.97	8.00	0.33	0.15
comp101503_c0	comp101503_c0_seq1	405.00	328.97	9.00	0.37	0.17
comp101504_c0	comp101504_c0_seq1	405.00	328.97	7.00	0.29	0.13
comp101505_c0	comp101505_c0_seq1	624.00	547.94	9.00	0.22	0.10
comp101506_c0	comp101506_c0_seq1	359.00	282.99	9.00	0.43	0.20
comp101507_c0	comp101507_c0_seq1	278.00	202.27	5.00	0.33	0.16
comp10150_c0	comp10150_c0_seq1	324.00	248.04	3.00	0.16	0.08
comp101510_c0	comp101510_c0_seq1	466.00	389.95	6.00	0.21	0.10
comp101512_c0	comp101512_c0_seq1	388.00	311.98	8.00	0.35	0.16
comp101513_c0	comp101513_c0_seq1	756.00	679.94	11.00	0.22	0.10
comp101514_c0	comp101514_c0_seq1	573.00	496.94	10.00	0.27	0.13
comp101515_c0	comp101515_c0_seq1	685.00	608.94	13.00	0.29	0.13
comp101516_c0	comp101516_c0_seq1	357.00	281.00	4.00	0.19	0.09
comp101518_c0	comp101518_c0_seq1	244.00	168.70	3.00	0.24	0.11
comp101519_c0	comp101519_c0_seq1	623.00	546.94	8.00	0.20	0.09
comp10151_c0	comp10151_c0_seq1	571.00	494.95	14.00	0.38	0.18
comp101520_c0	comp101520_c0_seq1	262.00	186.43	0.00	0.00	0.00
comp101521_c0	comp101521_c0_seq1	753.00	676.94	14.00	0.28	0.13
comp101522_c0	comp101522_c0_seq1	496.00	419.95	10.00	0.32	0.15
comp101523_c0	comp101523_c0_seq1	273.00	197.32	7.00	0.48	0.22
comp101524_c0	comp101524_c0_seq1	442.00	365.96	10.00	0.37	0.17
comp101525_c0	comp101525_c0_seq1	1041.00	964.94	17.00	0.24	0.11
comp1015262_c0	comp1015262_c0_seq1	348.00	272.00	2.00	0.10	0.05
comp101526_c0	comp101526_c0_seq1	224.00	149.12	4.00	0.36	0.17
comp101528_c0	comp101528_c0_seq1	331.00	255.03	6.00	0.32	0.15
comp101529_c0	comp101529_c0_seq1	726.00	649.94	18.00	0.37	0.17
comp10152_c0	comp10152_c0_seq1	945.00	868.94	11.00	0.17	0.08
comp101530_c0	comp101530_c0_seq1	612.00	535.94	6.00	0.15	0.07
comp101532_c0	comp101532_c0_seq1	416.00	339.96	13.00	0.52	0.24
comp101533_c0	comp101533_c0_seq1	686.00	609.94	11.00	0.24	0.11
comp101534_c0	comp101534_c0_seq1	246.00	170.66	3.00	0.24	0.11
comp101535_c0	comp101535_c0_seq1	297.00	221.14	6.00	0.37	0.17
comp101536_c0	comp101536_c0_seq1	477.00	400.95	7.00	0.24	0.11
comp101537_c0	comp101537_c0_seq1	395.00	318.97	9.00	0.38	0.18
comp101538_c0	comp101538_c0_seq1	334.00	258.02	7.00	0.37	0.17
comp10153_c0	comp10153_c0_seq1	515.00	438.95	11.00	0.34	0.16
comp101540_c0	comp101540_c0_seq1	289.00	213.19	7.00	0.44	0.21
comp101542_c0	comp101542_c0_seq1	290.00	214.18	0.00	0.00	0.00
comp101543_c0	comp101543_c0_seq1	480.00	403.95	7.00	0.23	0.11
comp101544_c0	comp101544_c0_seq1	314.00	238.07	7.00	0.40	0.18
comp101545_c0	comp101545_c0_seq1	256.00	180.51	3.00	0.22	0.10
comp101546_c0	comp101546_c0_seq1	213.00	138.43	6.00	0.59	0.27
comp101547_c0	comp101547_c0_seq1	311.00	235.08	5.00	0.29	0.13
comp101548_c0	comp101548_c0_seq1	705.00	628.94	11.00	0.24	0.11
comp101549_c0	comp101549_c0_seq1	298.00	222.14	2.00	0.12	0.06
comp10154_c0	comp10154_c0_seq1	201.00	126.82	6.00	0.64	0.30
comp101550_c0	comp101550_c0_seq1	459.00	382.96	6.00	0.21	0.10
comp101551_c0	comp101551_c0_seq1	387.00	310.98	6.00	0.26	0.12
comp101552_c0	comp101552_c0_seq1	247.00	171.65	5.00	0.39	0.18
comp101553_c0	comp101553_c0_seq1	399.00	322.97	8.00	0.34	0.16
comp101555_c0	comp101555_c0_seq1	525.00	448.95	13.00	0.39	0.18
comp101556_c0	comp101556_c0_seq1	287.00	211.20	1.00	0.06	0.03
comp101557_c0	comp101557_c0_seq1	500.00	423.95	9.00	0.29	0.13
comp101558_c0	comp101558_c0_seq1	479.00	402.95	10.00	0.34	0.16
comp101559_c0	comp101559_c0_seq1	561.00	484.95	12.00	0.33	0.16
comp10155_c0	comp10155_c0_seq1	286.00	210.21	0.00	0.00	0.00
comp101560_c0	comp101560_c0_seq1	342.00	266.01	10.00	0.51	0.24
comp101562_c0	comp101562_c0_seq1	525.00	448.95	5.00	0.15	0.07
comp101563_c0	comp101563_c0_seq1	382.00	305.98	9.00	0.40	0.18
comp101564_c0	comp101564_c0_seq1	256.00	180.51	7.00	0.52	0.24
comp101565_c0	comp101565_c0_seq1	369.00	292.99	8.00	0.37	0.17
comp101566_c0	comp101566_c0_seq1	346.00	270.01	9.00	0.45	0.21
comp101567_c0	comp101567_c0_seq1	425.00	348.96	3.00	0.12	0.05
comp101568_c0	comp101568_c0_seq1	710.00	633.94	18.00	0.38	0.18
comp101569_c0	comp101569_c0_seq1	539.00	462.95	11.00	0.32	0.15
comp10156_c0	comp10156_c0_seq1	379.00	302.98	7.00	0.31	0.15
comp101570_c0	comp101570_c0_seq1	407.00	330.97	7.00	0.29	0.13
comp101571_c0	comp101571_c0_seq1	1141.00	1064.94	13.00	0.17	0.08
comp101572_c0	comp101572_c0_seq1	564.00	487.95	11.00	0.30	0.14
comp101573_c0	comp101573_c0_seq1	331.00	255.03	5.00	0.27	0.12
comp101574_c0	comp101574_c0_seq1	457.00	380.96	6.00	0.21	0.10
comp101575_c0	comp101575_c0_seq1	319.00	243.06	3.00	0.17	0.08
comp101576_c0	comp101576_c0_seq1	362.00	285.99	7.00	0.33	0.15
comp101579_c0	comp101579_c0_seq1	808.00	731.94	11.00	0.20	0.09
comp10157_c0	comp10157_c0_seq1	203.00	128.75	2.00	0.21	0.10
comp101580_c0	comp101580_c0_seq1	297.00	221.14	3.00	0.18	0.09
comp101581_c0	comp101581_c0_seq1	396.00	319.97	8.00	0.34	0.16
comp101582_c0	comp101582_c0_seq1	1722.00	1645.94	33.00	0.27	0.13
comp101583_c0	comp101583_c0_seq1	410.00	333.97	8.00	0.32	0.15
comp101584_c0	comp101584_c0_seq1	362.00	285.99	5.00	0.24	0.11
comp101585_c0	comp101585_c0_seq1	1347.00	1270.94	21.00	0.22	0.10
comp101586_c0	comp101586_c0_seq1	313.00	237.07	7.00	0.40	0.19
comp101587_c0	comp101587_c0_seq1	451.00	374.96	6.00	0.22	0.10
comp101588_c0	comp101588_c0_seq1	428.00	351.96	8.00	0.31	0.14
comp101589_c0	comp101589_c0_seq1	382.00	305.98	2.00	0.09	0.04
comp10158_c0	comp10158_c0_seq1	1009.00	932.94	24.00	0.35	0.16
comp101590_c0	comp101590_c0_seq1	886.00	809.94	17.00	0.28	0.13
comp101591_c0	comp101591_c0_seq1	606.00	529.94	8.00	0.20	0.09
comp101592_c0	comp101592_c0_seq1	471.00	394.95	7.00	0.24	0.11
comp101593_c0	comp101593_c0_seq1	2038.00	1961.94	27.00	0.19	0.09
comp101595_c0	comp101595_c0_seq1	397.00	320.97	3.00	0.13	0.06
comp101596_c0	comp101596_c0_seq1	795.00	718.94	11.00	0.21	0.10
comp101597_c0	comp101597_c0_seq1	261.00	185.45	8.00	0.58	0.27
comp101598_c0	comp101598_c0_seq1	240.00	164.77	5.00	0.41	0.19
comp101599_c0	comp101599_c0_seq1	783.00	706.94	16.00	0.31	0.14
comp10159_c0	comp10159_c0_seq1	450.00	373.96	10.00	0.36	0.17
comp1015_c0	comp1015_c0_seq1,comp1015_c0_seq2	304.97	229.08	5.00	0.30	0.14
comp101600_c0	comp101600_c0_seq1	579.00	502.94	14.00	0.38	0.17
comp101601_c0	comp101601_c0_seq1	301.00	225.12	7.00	0.42	0.20
comp101602_c0	comp101602_c0_seq1	414.00	337.97	7.00	0.28	0.13
comp101603_c0	comp101603_c0_seq1	615.00	538.94	6.00	0.15	0.07
comp101604_c0	comp101604_c0_seq1	205.00	130.68	3.00	0.31	0.14
comp101605_c0	comp101605_c0_seq1	307.00	231.10	3.00	0.18	0.08
comp101606_c0	comp101606_c0_seq1	338.00	262.02	4.00	0.21	0.10
comp101607_c0	comp101607_c0_seq1	831.00	754.94	13.00	0.23	0.11
comp101608_c0	comp101608_c0_seq1	418.00	341.96	9.00	0.36	0.17
comp101609_c0	comp101609_c0_seq1	282.00	206.24	2.00	0.13	0.06
comp10160_c0	comp10160_c0_seq1	524.00	447.95	7.00	0.21	0.10
comp101610_c0	comp101610_c0_seq1	262.00	186.43	4.00	0.29	0.13
comp101612_c0	comp101612_c0_seq1	459.00	382.96	5.00	0.18	0.08
comp101613_c0	comp101613_c0_seq1	327.00	251.04	4.00	0.22	0.10
comp101614_c0	comp101614_c0_seq1	353.00	277.00	6.00	0.29	0.14
comp101615_c0	comp101615_c0_seq1	339.00	263.02	7.00	0.36	0.17
comp101616_c0	comp101616_c0_seq1	479.00	402.95	7.00	0.23	0.11
comp101617_c0	comp101617_c0_seq1	1349.00	1272.94	25.00	0.27	0.12
comp101618_c0	comp101618_c0_seq1	376.00	299.98	4.00	0.18	0.08
comp101619_c0	comp101619_c0_seq1	412.00	335.97	7.00	0.28	0.13
comp10161_c0	comp10161_c0_seq1	553.00	476.95	7.00	0.20	0.09
comp101620_c0	comp101620_c0_seq1	299.00	223.13	7.00	0.42	0.20
comp101621_c0	comp101621_c0_seq1	484.00	407.95	9.00	0.30	0.14
comp101622_c0	comp101622_c0_seq1	352.00	276.00	7.00	0.34	0.16
comp101623_c0	comp101623_c0_seq1	387.00	310.98	7.00	0.30	0.14
comp101624_c0	comp101624_c0_seq1	323.00	247.05	8.00	0.44	0.20
comp101625_c0	comp101625_c0_seq1	378.00	301.98	9.00	0.40	0.19
comp101626_c0	comp101626_c0_seq1	334.00	258.02	7.00	0.37	0.17
comp101628_c0	comp101628_c0_seq1	305.00	229.10	4.00	0.24	0.11
comp101629_c0	comp101629_c0_seq1	315.00	239.07	8.00	0.45	0.21
comp10162_c0	comp10162_c0_seq1	240.00	164.77	0.00	0.00	0.00
comp101631_c0	comp101631_c0_seq1	468.00	391.95	8.00	0.28	0.13
comp101633_c0	comp101633_c0_seq1	475.00	398.95	9.00	0.31	0.14
comp101634_c0	comp101634_c0_seq1	351.00	275.00	7.00	0.34	0.16
comp101636_c0	comp101636_c0_seq1	215.00	140.37	4.00	0.39	0.18
comp101637_c0	comp101637_c0_seq1	570.00	493.95	11.00	0.30	0.14
comp101638_c0	comp101638_c0_seq1	418.00	341.96	8.00	0.32	0.15
comp101639_c0	comp101639_c0_seq1	284.00	208.22	6.00	0.39	0.18
comp10163_c0	comp10163_c0_seq1	470.00	393.95	4.00	0.14	0.06
comp101640_c0	comp101640_c0_seq1	393.00	316.97	6.00	0.26	0.12
comp101641_c0	comp101641_c0_seq1	398.00	321.97	6.00	0.25	0.12
comp101642_c0	comp101642_c0_seq1	587.00	510.94	8.00	0.21	0.10
comp101643_c0	comp101643_c0_seq1	752.00	675.94	6.00	0.12	0.06
comp101644_c0	comp101644_c0_seq1	355.00	279.00	5.00	0.24	0.11
comp101645_c0	comp101645_c0_seq1	576.00	499.94	15.00	0.41	0.19
comp101646_c0	comp101646_c0_seq1	234.00	158.89	4.00	0.34	0.16
comp101648_c0	comp101648_c0_seq1	347.00	271.01	10.00	0.50	0.23
comp101649_c0	comp101649_c0_seq1	496.00	419.95	9.00	0.29	0.13
comp10164_c0	comp10164_c0_seq1	372.00	295.98	6.00	0.27	0.13
comp101650_c0	comp101650_c0_seq1	372.00	295.98	11.00	0.50	0.23
comp101651_c0	comp101651_c0_seq1	523.00	446.95	11.00	0.33	0.15
comp101652_c0	comp101652_c0_seq1	229.00	154.00	0.00	0.00	0.00
comp101654_c0	comp101654_c0_seq1	276.00	200.29	5.00	0.34	0.16
comp101656_c0	comp101656_c0_seq1	362.00	285.99	8.00	0.38	0.18
comp101657_c0	comp101657_c0_seq1	473.00	396.95	4.00	0.14	0.06
comp101658_c0	comp101658_c0_seq1	256.00	180.51	6.00	0.45	0.21
comp101659_c0	comp101659_c0_seq1	888.00	811.94	14.00	0.23	0.11
comp10165_c0	comp10165_c0_seq1	325.00	249.04	7.00	0.38	0.18
comp101660_c0	comp101660_c0_seq1	437.00	360.96	9.00	0.34	0.16
comp101661_c0	comp101661_c0_seq1	469.00	392.95	9.00	0.31	0.14
comp101662_c0	comp101662_c0_seq1	317.00	241.06	10.00	0.56	0.26
comp101663_c0	comp101663_c0_seq1	277.00	201.28	4.00	0.27	0.12
comp101664_c0	comp101664_c0_seq1	466.00	389.95	7.00	0.24	0.11
comp101665_c0	comp101665_c0_seq1	313.00	237.07	9.00	0.51	0.24
comp101666_c0	comp101666_c0_seq1	820.00	743.94	12.00	0.22	0.10
comp101667_c0	comp101667_c0_seq1	555.00	478.95	11.00	0.31	0.14
comp101669_c0	comp101669_c0_seq1	527.00	450.95	14.00	0.42	0.19
comp10166_c0	comp10166_c0_seq1	398.00	321.97	5.00	0.21	0.10
comp101670_c0	comp101670_c0_seq1	738.00	661.94	11.00	0.22	0.10
comp101671_c0	comp101671_c0_seq1	275.00	199.30	7.00	0.48	0.22
comp101672_c0	comp101672_c0_seq1	453.00	376.96	6.00	0.22	0.10
comp101673_c0	comp101673_c0_seq1	411.00	334.97	5.00	0.20	0.09
comp101675_c0	comp101675_c0_seq1	284.00	208.22	3.00	0.19	0.09
comp101676_c0	comp101676_c0_seq1	367.00	290.99	4.00	0.19	0.09
comp101677_c0	comp101677_c0_seq1	329.00	253.03	3.00	0.16	0.07
comp101678_c0	comp101678_c0_seq1	338.00	262.02	2.00	0.10	0.05
comp101679_c0	comp101679_c0_seq1	202.00	127.78	1.00	0.11	0.05
comp10167_c0	comp10167_c0_seq1	434.00	357.96	7.00	0.26	0.12
comp101680_c0	comp101680_c0_seq1	364.00	287.99	4.00	0.19	0.09
comp101681_c0	comp101681_c0_seq1	360.00	283.99	7.00	0.33	0.15
comp101684_c0	comp101684_c0_seq1	323.00	247.05	2.00	0.11	0.05
comp101687_c0	comp101687_c0_seq1	566.00	489.95	9.00	0.25	0.12
comp101688_c0	comp101688_c0_seq1	442.00	365.96	6.00	0.22	0.10
comp101689_c0	comp101689_c0_seq1	452.00	375.96	8.00	0.29	0.13
comp10168_c0	comp10168_c0_seq1	328.00	252.03	8.00	0.43	0.20
comp101690_c0	comp101690_c0_seq1	745.00	668.94	17.00	0.34	0.16
comp101691_c0	comp101691_c0_seq1	696.00	619.94	9.00	0.20	0.09
comp101692_c0	comp101692_c0_seq1	668.00	591.94	12.00	0.27	0.13
comp101693_c0	comp101693_c0_seq1	311.00	235.08	6.00	0.35	0.16
comp101694_c0	comp101694_c0_seq1	289.00	213.19	8.00	0.51	0.24
comp101695_c0	comp101695_c0_seq1	212.00	137.46	5.00	0.49	0.23
comp101696_c0	comp101696_c0_seq1	443.00	366.96	8.00	0.29	0.14
comp101697_c0	comp101697_c0_seq1	378.00	301.98	9.00	0.40	0.19
comp101698_c0	comp101698_c0_seq1	406.00	329.97	9.00	0.37	0.17
comp101699_c0	comp101699_c0_seq1	373.00	296.98	8.00	0.36	0.17
comp1016_c0	comp1016_c0_seq1	297.00	221.14	3.00	0.18	0.09
comp101700_c0	comp101700_c0_seq1	977.00	900.94	19.00	0.29	0.13
comp101701_c0	comp101701_c0_seq1	351.00	275.00	3.00	0.15	0.07
comp101702_c0	comp101702_c0_seq1	796.00	719.94	11.00	0.21	0.10
comp101703_c0	comp101703_c0_seq1	663.00	586.94	11.00	0.25	0.12
comp101704_c0	comp101704_c0_seq1	306.00	230.10	2.00	0.12	0.05
comp101705_c0	comp101705_c0_seq1	493.00	416.95	14.00	0.45	0.21
comp101706_c0	comp101706_c0_seq1	450.00	373.96	7.00	0.25	0.12
comp101707_c0	comp101707_c0_seq1	395.00	318.97	8.00	0.34	0.16
comp101708_c0	comp101708_c0_seq1	1003.00	926.94	16.00	0.23	0.11
comp101709_c0	comp101709_c0_seq1	847.00	770.94	12.00	0.21	0.10
comp10170_c0	comp10170_c0_seq1	210.00	135.52	2.00	0.20	0.09
comp101710_c0	comp101710_c0_seq1	767.00	690.94	16.00	0.31	0.15
comp101711_c0	comp101711_c0_seq1	620.00	543.94	9.00	0.22	0.10
comp101712_c0	comp101712_c0_seq1	469.00	392.95	6.00	0.21	0.10
comp101713_c0	comp101713_c0_seq1	722.00	645.94	17.00	0.36	0.17
comp101714_c0	comp101714_c0_seq1	903.00	826.94	12.00	0.20	0.09
comp101715_c0	comp101715_c0_seq1	252.00	176.57	5.00	0.38	0.18
comp101716_c0	comp101716_c0_seq1	279.00	203.26	3.00	0.20	0.09
comp101717_c0	comp101717_c0_seq1	449.00	372.96	12.00	0.44	0.20
comp101718_c0	comp101718_c0_seq1	342.00	266.01	4.00	0.20	0.09
comp101719_c0	comp101719_c0_seq1	599.00	522.94	11.00	0.28	0.13
comp10171_c0	comp10171_c0_seq1	450.00	373.96	10.00	0.36	0.17
comp101720_c0	comp101720_c0_seq1	299.00	223.13	4.00	0.24	0.11
comp101722_c0	comp101722_c0_seq1	250.00	174.60	3.00	0.23	0.11
comp101723_c0	comp101723_c0_seq1	551.00	474.95	8.00	0.23	0.11
comp101725_c0	comp101725_c0_seq1	266.00	190.39	7.00	0.50	0.23
comp101727_c0	comp101727_c0_seq1	598.00	521.94	8.00	0.21	0.10
comp101728_c0	comp101728_c0_seq1	257.00	181.50	0.00	0.00	0.00
comp101729_c0	comp101729_c0_seq1	402.00	325.97	7.00	0.29	0.13
comp101730_c0	comp101730_c0_seq1	541.00	464.95	12.00	0.35	0.16
comp101731_c0	comp101731_c0_seq1	492.00	415.95	7.00	0.23	0.11
comp101732_c0	comp101732_c0_seq1	629.00	552.94	10.00	0.24	0.11
comp101733_c0	comp101733_c0_seq1	313.00	237.07	6.00	0.34	0.16
comp101734_c0	comp101734_c0_seq1	273.00	197.32	3.00	0.21	0.10
comp101735_c0	comp101735_c0_seq1	798.00	721.94	24.00	0.45	0.21
comp101736_c0	comp101736_c0_seq1	448.00	371.96	5.00	0.18	0.08
comp101737_c0	comp101737_c0_seq1	401.00	324.97	6.00	0.25	0.12
comp101738_c0	comp101738_c0_seq1	286.00	210.21	6.00	0.39	0.18
comp101739_c0	comp101739_c0_seq1	284.00	208.22	8.00	0.52	0.24
comp10173_c0	comp10173_c0_seq1	437.00	360.96	4.00	0.15	0.07
comp10173_c1	comp10173_c1_seq1	555.00	478.95	5.00	0.14	0.07
comp101740_c0	comp101740_c0_seq1	533.00	456.95	8.00	0.24	0.11
comp101741_c0	comp101741_c0_seq1	239.00	163.79	3.00	0.25	0.12
comp101743_c0	comp101743_c0_seq1	350.00	274.00	7.00	0.35	0.16
comp101744_c0	comp101744_c0_seq1	1439.00	1362.94	30.00	0.30	0.14
comp101745_c0	comp101745_c0_seq1	328.00	252.03	11.00	0.59	0.27
comp101746_c0	comp101746_c0_seq1	468.00	391.95	7.00	0.24	0.11
comp101747_c0	comp101747_c0_seq1	313.00	237.07	9.00	0.51	0.24
comp101748_c0	comp101748_c0_seq1	484.00	407.95	11.00	0.36	0.17
comp101749_c0	comp101749_c0_seq1	230.00	154.98	3.00	0.26	0.12
comp10174_c0	comp10174_c0_seq1,comp10174_c0_seq2	800.98	724.92	25.00	0.47	0.22
comp101750_c0	comp101750_c0_seq1	467.00	390.95	10.00	0.35	0.16
comp101751_c0	comp101751_c0_seq1	298.00	222.14	4.00	0.24	0.11
comp101752_c0	comp101752_c0_seq1	404.00	327.97	4.00	0.16	0.08
comp101753_c0	comp101753_c0_seq1	636.00	559.94	11.00	0.27	0.12
comp101754_c0	comp101754_c0_seq1	273.00	197.32	7.00	0.48	0.22
comp101755_c0	comp101755_c0_seq1	372.00	295.98	8.00	0.37	0.17
comp101756_c0	comp101756_c0_seq1	1010.00	933.94	19.00	0.28	0.13
comp101757_c0	comp101757_c0_seq1	1482.00	1405.94	25.00	0.24	0.11
comp101758_c0	comp101758_c0_seq1	396.00	319.97	6.00	0.25	0.12
comp101759_c0	comp101759_c0_seq1	467.00	390.95	8.00	0.28	0.13
comp10175_c0	comp10175_c0_seq1	275.00	199.30	7.00	0.48	0.22
comp101760_c0	comp101760_c0_seq1	288.00	212.20	5.00	0.32	0.15
comp101761_c0	comp101761_c0_seq1	317.00	241.06	7.00	0.39	0.18
comp101762_c0	comp101762_c0_seq1	333.00	257.03	6.00	0.32	0.15
comp101763_c0	comp101763_c0_seq1	410.00	333.97	4.00	0.16	0.08
comp101765_c0	comp101765_c0_seq1	279.00	203.26	5.00	0.33	0.15
comp101766_c0	comp101766_c0_seq1	335.00	259.02	7.00	0.37	0.17
comp101767_c0	comp101767_c0_seq1	517.00	440.95	6.00	0.18	0.09
comp101768_c0	comp101768_c0_seq1	270.00	194.35	6.00	0.42	0.19
comp101769_c0	comp101769_c0_seq1	489.00	412.95	7.00	0.23	0.11
comp10176_c0	comp10176_c0_seq1	437.00	360.96	8.00	0.30	0.14
comp101770_c0	comp101770_c0_seq1	332.00	256.03	7.00	0.37	0.17
comp101771_c0	comp101771_c0_seq1	557.00	480.95	10.00	0.28	0.13
comp101773_c0	comp101773_c0_seq1	333.00	257.03	3.00	0.16	0.07
comp101774_c0	comp101774_c0_seq1	381.00	304.98	7.00	0.31	0.14
comp101775_c0	comp101775_c0_seq1	452.00	375.96	7.00	0.25	0.12
comp101777_c0	comp101777_c0_seq1	606.00	529.94	15.00	0.38	0.18
comp101778_c0	comp101778_c0_seq1	268.00	192.37	5.00	0.35	0.16
comp101779_c0	comp101779_c0_seq1	449.00	372.96	3.00	0.11	0.05
comp10177_c0	comp10177_c0_seq1	337.00	261.02	9.00	0.47	0.22
comp101781_c0	comp101781_c0_seq1	636.00	559.94	10.00	0.24	0.11
comp101783_c0	comp101783_c0_seq1	229.00	154.00	6.00	0.53	0.24
comp101784_c0	comp101784_c0_seq1	600.00	523.94	11.00	0.28	0.13
comp101785_c0	comp101785_c0_seq1	464.00	387.95	7.00	0.24	0.11
comp101786_c0	comp101786_c0_seq1	261.00	185.45	3.00	0.22	0.10
comp101787_c0	comp101787_c0_seq1	294.00	218.16	7.00	0.43	0.20
comp101788_c0	comp101788_c0_seq1	533.00	456.95	10.00	0.30	0.14
comp101789_c0	comp101789_c0_seq1	254.00	178.54	6.00	0.45	0.21
comp10178_c0	comp10178_c0_seq1	656.00	579.94	8.00	0.19	0.09
comp101790_c0	comp101790_c0_seq1	313.00	237.07	6.00	0.34	0.16
comp101791_c0	comp101791_c0_seq1	366.00	289.99	7.00	0.33	0.15
comp101792_c0	comp101792_c0_seq1	387.00	310.98	8.00	0.35	0.16
comp101793_c0	comp101793_c0_seq1	349.00	273.00	7.00	0.35	0.16
comp101794_c0	comp101794_c0_seq1	369.00	292.99	3.00	0.14	0.06
comp101795_c0	comp101795_c0_seq1	504.00	427.95	10.00	0.32	0.15
comp101796_c0	comp101796_c0_seq1	325.00	249.04	1.00	0.05	0.03
comp101797_c0	comp101797_c0_seq1	265.00	189.40	6.00	0.43	0.20
comp101798_c0	comp101798_c0_seq1	392.00	315.97	11.00	0.47	0.22
comp101799_c0	comp101799_c0_seq1	478.00	401.95	10.00	0.34	0.16
comp10179_c0	comp10179_c0_seq1	472.00	395.95	7.00	0.24	0.11
comp1017_c0	comp1017_c0_seq1,comp1017_c0_seq2	278.18	202.47	6.00	0.40	0.19
comp101800_c0	comp101800_c0_seq1	279.00	203.26	8.00	0.53	0.25
comp101801_c0	comp101801_c0_seq1	1007.00	930.94	16.00	0.23	0.11
comp101802_c0	comp101802_c0_seq1	216.00	141.34	3.00	0.29	0.13
comp101803_c0	comp101803_c0_seq1	567.00	490.95	10.00	0.28	0.13
comp101804_c0	comp101804_c0_seq1	345.00	269.01	8.00	0.40	0.19
comp101805_c0	comp101805_c0_seq1	243.00	167.72	2.00	0.16	0.07
comp101806_c0	comp101806_c0_seq1	863.00	786.94	12.00	0.21	0.10
comp101807_c0	comp101807_c0_seq1	307.00	231.10	4.00	0.23	0.11
comp101808_c0	comp101808_c0_seq1	812.00	735.94	13.00	0.24	0.11
comp101809_c0	comp101809_c0_seq1	399.00	322.97	5.00	0.21	0.10
comp10180_c0	comp10180_c0_seq1	224.00	149.12	1.00	0.09	0.04
comp101810_c0	comp101810_c0_seq1	802.00	725.94	13.00	0.24	0.11
comp101811_c0	comp101811_c0_seq1	939.00	862.94	10.00	0.16	0.07
comp101812_c0	comp101812_c0_seq1	434.00	357.96	10.00	0.38	0.18
comp101813_c0	comp101813_c0_seq1	271.00	195.34	3.00	0.21	0.10
comp101814_c0	comp101814_c0_seq1	356.00	280.00	4.00	0.19	0.09
comp101815_c0	comp101815_c0_seq1	263.00	187.42	5.00	0.36	0.17
comp101816_c0	comp101816_c0_seq1	700.00	623.94	11.00	0.24	0.11
comp101817_c0	comp101817_c0_seq1	469.00	392.95	7.00	0.24	0.11
comp101818_c0	comp101818_c0_seq1	520.00	443.95	13.00	0.40	0.18
comp101819_c0	comp101819_c0_seq1	382.00	305.98	9.00	0.40	0.18
comp10181_c0	comp10181_c0_seq1	630.00	553.94	13.00	0.32	0.15
comp101820_c0	comp101820_c0_seq1	238.00	162.81	2.00	0.17	0.08
comp101821_c0	comp101821_c0_seq1	884.00	807.94	17.00	0.28	0.13
comp101822_c0	comp101822_c0_seq1	740.00	663.94	12.00	0.24	0.11
comp101824_c0	comp101824_c0_seq1	428.00	351.96	3.00	0.12	0.05
comp101825_c0	comp101825_c0_seq1	435.00	358.96	6.00	0.23	0.10
comp101826_c0	comp101826_c0_seq1	308.00	232.09	5.00	0.29	0.14
comp101827_c0	comp101827_c0_seq1	396.00	319.97	4.00	0.17	0.08
comp101828_c0	comp101828_c0_seq1	403.00	326.97	5.00	0.21	0.10
comp10182_c0	comp10182_c0_seq1	416.00	339.96	6.00	0.24	0.11
comp101830_c0	comp101830_c0_seq1	473.00	396.95	11.00	0.37	0.17
comp101831_c0	comp101831_c0_seq1	463.00	386.95	10.00	0.35	0.16
comp101832_c0	comp101832_c0_seq1	586.00	509.94	14.00	0.37	0.17
comp101833_c0	comp101833_c0_seq1	327.00	251.04	6.00	0.32	0.15
comp101834_c0	comp101834_c0_seq1	1249.00	1172.94	18.00	0.21	0.10
comp101835_c0	comp101835_c0_seq1	372.00	295.98	7.00	0.32	0.15
comp101837_c0	comp101837_c0_seq1	486.00	409.95	8.00	0.26	0.12
comp101838_c0	comp101838_c0_seq1	498.00	421.95	15.00	0.48	0.22
comp101839_c0	comp101839_c0_seq1	255.00	179.53	4.00	0.30	0.14
comp10183_c0	comp10183_c0_seq1	404.00	327.97	4.00	0.16	0.08
comp101840_c0	comp101840_c0_seq1	301.00	225.12	8.00	0.48	0.22
comp101841_c0	comp101841_c0_seq1	461.00	384.96	7.00	0.25	0.11
comp101842_c0	comp101842_c0_seq1	744.00	667.94	11.00	0.22	0.10
comp101845_c0	comp101845_c0_seq1	436.00	359.96	10.00	0.38	0.17
comp101846_c0	comp101846_c0_seq1	317.00	241.06	10.00	0.56	0.26
comp101849_c0	comp101849_c0_seq1	316.00	240.06	3.00	0.17	0.08
comp10184_c0	comp10184_c0_seq1	666.00	589.94	13.00	0.30	0.14
comp101850_c0	comp101850_c0_seq1	287.00	211.20	3.00	0.19	0.09
comp101851_c0	comp101851_c0_seq1	653.00	576.94	7.00	0.16	0.08
comp101852_c0	comp101852_c0_seq1	423.00	346.96	9.00	0.35	0.16
comp101853_c0	comp101853_c0_seq1	331.00	255.03	5.00	0.27	0.12
comp101854_c0	comp101854_c0_seq1	519.00	442.95	6.00	0.18	0.09
comp101855_c0	comp101855_c0_seq1	343.00	267.01	4.00	0.20	0.09
comp101857_c0	comp101857_c0_seq1	294.00	218.16	5.00	0.31	0.14
comp101858_c0	comp101858_c0_seq1	658.00	581.94	14.00	0.33	0.15
comp101859_c0	comp101859_c0_seq1	386.00	309.98	8.00	0.35	0.16
comp10185_c0	comp10185_c0_seq1	285.00	209.22	5.00	0.32	0.15
comp101860_c0	comp101860_c0_seq1	326.00	250.04	5.00	0.27	0.13
comp101861_c0	comp101861_c0_seq1	230.00	154.98	3.00	0.26	0.12
comp101862_c0	comp101862_c0_seq1	400.00	323.97	3.00	0.13	0.06
comp101863_c0	comp101863_c0_seq1	931.00	854.94	9.00	0.14	0.07
comp101864_c0	comp101864_c0_seq1	253.00	177.55	4.00	0.30	0.14
comp101866_c0	comp101866_c0_seq1	466.00	389.95	8.00	0.28	0.13
comp101867_c0	comp101867_c0_seq1	250.00	174.60	1.00	0.08	0.04
comp101868_c0	comp101868_c0_seq1	1058.00	981.94	23.00	0.32	0.15
comp101869_c0	comp101869_c0_seq1	895.00	818.94	10.00	0.17	0.08
comp10186_c0	comp10186_c0_seq1	259.00	183.47	1.00	0.07	0.03
comp101870_c0	comp101870_c0_seq1	511.00	434.95	11.00	0.34	0.16
comp101871_c0	comp101871_c0_seq1	210.00	135.52	4.00	0.40	0.19
comp101872_c0	comp101872_c0_seq1	806.00	729.94	25.00	0.46	0.22
comp101873_c0	comp101873_c0_seq1	233.00	157.91	1.00	0.09	0.04
comp101874_c0	comp101874_c0_seq1	721.00	644.94	10.00	0.21	0.10
comp101875_c0	comp101875_c0_seq1	873.00	796.94	20.00	0.34	0.16
comp101876_c0	comp101876_c0_seq1	693.00	616.94	10.00	0.22	0.10
comp101877_c0	comp101877_c0_seq1	437.00	360.96	5.00	0.19	0.09
comp101878_c0	comp101878_c0_seq1	391.00	314.97	4.00	0.17	0.08
comp101879_c0	comp101879_c0_seq1	360.00	283.99	8.00	0.38	0.18
comp10187_c0	comp10187_c0_seq1	465.00	388.95	2.00	0.07	0.03
comp101882_c0	comp101882_c0_seq1	215.00	140.37	0.00	0.00	0.00
comp101883_c0	comp101883_c0_seq1	249.00	173.61	9.00	0.70	0.33
comp101884_c0	comp101884_c0_seq1	309.00	233.09	7.00	0.41	0.19
comp101885_c0	comp101885_c0_seq1	529.00	452.95	10.00	0.30	0.14
comp101886_c0	comp101886_c0_seq1	290.00	214.18	7.00	0.44	0.21
comp101887_c0	comp101887_c0_seq1	256.00	180.51	7.00	0.52	0.24
comp101888_c0	comp101888_c0_seq1	285.00	209.22	5.00	0.32	0.15
comp101889_c0	comp101889_c0_seq1	727.00	650.94	11.00	0.23	0.11
comp10188_c0	comp10188_c0_seq1	524.00	447.95	15.00	0.45	0.21
comp101890_c0	comp101890_c0_seq1	220.00	145.23	6.00	0.56	0.26
comp101891_c0	comp101891_c0_seq1	427.00	350.96	9.00	0.35	0.16
comp101892_c0	comp101892_c0_seq1	343.00	267.01	7.00	0.35	0.16
comp101893_c0	comp101893_c0_seq1	477.00	400.95	9.00	0.30	0.14
comp101894_c0	comp101894_c0_seq1	663.00	586.94	10.00	0.23	0.11
comp101896_c0	comp101896_c0_seq1	313.00	237.07	7.00	0.40	0.19
comp101897_c0	comp101897_c0_seq1	460.00	383.96	8.00	0.28	0.13
comp101898_c0	comp101898_c0_seq1	292.00	216.17	7.00	0.44	0.20
comp101899_c0	comp101899_c0_seq1	220.00	145.23	1.00	0.09	0.04
comp10189_c0	comp10189_c0_seq1	584.00	507.94	13.00	0.35	0.16
comp1018_c0	comp1018_c0_seq1	273.00	197.32	2.00	0.14	0.06
comp1018_c1	comp1018_c1_seq1	339.00	263.02	1.00	0.05	0.02
comp101900_c0	comp101900_c0_seq1	344.00	268.01	8.00	0.40	0.19
comp101901_c0	comp101901_c0_seq1	257.00	181.50	4.00	0.30	0.14
comp101904_c0	comp101904_c0_seq1	467.00	390.95	4.00	0.14	0.06
comp101905_c0	comp101905_c0_seq1	385.00	308.98	10.00	0.44	0.20
comp101906_c0	comp101906_c0_seq1	286.00	210.21	6.00	0.39	0.18
comp101907_c0	comp101907_c0_seq1	717.00	640.94	13.00	0.27	0.13
comp101908_c0	comp101908_c0_seq1	347.00	271.01	9.00	0.45	0.21
comp101909_c0	comp101909_c0_seq1	286.00	210.21	1.00	0.06	0.03
comp10190_c0	comp10190_c0_seq1,comp10190_c0_seq2	252.00	176.57	5.00	0.38	0.18
comp101910_c0	comp101910_c0_seq1	550.00	473.95	9.00	0.26	0.12
comp101911_c0	comp101911_c0_seq1	358.00	281.99	5.00	0.24	0.11
comp101912_c0	comp101912_c0_seq1	303.00	227.11	6.00	0.36	0.17
comp101913_c0	comp101913_c0_seq1	714.00	637.94	7.00	0.15	0.07
comp101914_c0	comp101914_c0_seq1	373.00	296.98	8.00	0.36	0.17
comp101915_c0	comp101915_c0_seq1	326.00	250.04	6.00	0.32	0.15
comp101916_c0	comp101916_c0_seq1	685.00	608.94	11.00	0.24	0.11
comp101917_c0	comp101917_c0_seq1	304.00	228.11	3.00	0.18	0.08
comp101919_c0	comp101919_c0_seq1	236.00	160.85	3.00	0.25	0.12
comp10191_c0	comp10191_c0_seq1	389.00	312.97	10.00	0.43	0.20
comp101920_c0	comp101920_c0_seq1	748.00	671.94	15.00	0.30	0.14
comp101921_c0	comp101921_c0_seq1	942.00	865.94	16.00	0.25	0.12
comp101922_c0	comp101922_c0_seq1	661.00	584.94	14.00	0.32	0.15
comp101925_c0	comp101925_c0_seq1	383.00	306.98	9.00	0.40	0.18
comp101926_c0	comp101926_c0_seq1	396.00	319.97	5.00	0.21	0.10
comp101927_c0	comp101927_c0_seq1	279.00	203.26	4.00	0.27	0.12
comp101928_c0	comp101928_c0_seq1	235.00	159.87	7.00	0.59	0.27
comp101929_c0	comp101929_c0_seq1	261.00	185.45	3.00	0.22	0.10
comp10192_c0	comp10192_c0_seq1	267.00	191.38	6.00	0.42	0.20
comp101930_c0	comp101930_c0_seq1	246.00	170.66	1.00	0.08	0.04
comp101931_c0	comp101931_c0_seq1	839.00	762.94	18.00	0.32	0.15
comp101932_c0	comp101932_c0_seq1	334.00	258.02	7.00	0.37	0.17
comp101933_c0	comp101933_c0_seq1	488.00	411.95	10.00	0.33	0.15
comp101934_c0	comp101934_c0_seq1	286.00	210.21	1.00	0.06	0.03
comp101935_c0	comp101935_c0_seq1	482.00	405.95	8.00	0.27	0.12
comp101936_c0	comp101936_c0_seq1	485.00	408.95	7.00	0.23	0.11
comp101939_c0	comp101939_c0_seq1	285.00	209.22	2.00	0.13	0.06
comp10193_c0	comp10193_c0_seq1	405.00	328.97	4.00	0.16	0.08
comp101940_c0	comp101940_c0_seq1	287.00	211.20	7.00	0.45	0.21
comp101941_c0	comp101941_c0_seq1	282.00	206.24	4.00	0.26	0.12
comp101942_c0	comp101942_c0_seq1	237.00	161.83	1.00	0.08	0.04
comp101943_c0	comp101943_c0_seq1	690.00	613.94	10.00	0.22	0.10
comp101945_c0	comp101945_c0_seq1	396.00	319.97	8.00	0.34	0.16
comp101946_c0	comp101946_c0_seq1	477.00	400.95	7.00	0.24	0.11
comp101947_c0	comp101947_c0_seq1	914.00	837.94	17.00	0.27	0.13
comp101948_c0	comp101948_c0_seq1	428.00	351.96	8.00	0.31	0.14
comp101949_c0	comp101949_c0_seq1	201.00	126.82	4.00	0.43	0.20
comp10194_c0	comp10194_c0_seq1	464.00	387.95	15.00	0.52	0.24
comp101950_c0	comp101950_c0_seq1	299.00	223.13	0.00	0.00	0.00
comp101951_c0	comp101951_c0_seq1	334.00	258.02	7.00	0.37	0.17
comp101953_c0	comp101953_c0_seq1	343.00	267.01	4.00	0.20	0.09
comp101954_c0	comp101954_c0_seq1	209.00	134.55	3.00	0.30	0.14
comp101955_c0	comp101955_c0_seq1	251.00	175.58	4.00	0.31	0.14
comp101956_c0	comp101956_c0_seq1	574.00	497.94	8.00	0.22	0.10
comp101957_c0	comp101957_c0_seq1	320.00	244.05	10.00	0.55	0.26
comp101958_c0	comp101958_c0_seq1	546.00	469.95	11.00	0.32	0.15
comp101959_c0	comp101959_c0_seq1	396.00	319.97	7.00	0.30	0.14
comp10195_c0	comp10195_c0_seq1	465.00	388.95	7.00	0.24	0.11
comp101960_c0	comp101960_c0_seq1	310.00	234.08	4.00	0.23	0.11
comp101961_c0	comp101961_c0_seq1	350.00	274.00	7.00	0.35	0.16
comp101962_c0	comp101962_c0_seq1	327.00	251.04	5.00	0.27	0.13
comp101963_c0	comp101963_c0_seq1	563.00	486.95	5.00	0.14	0.06
comp101965_c0	comp101965_c0_seq1	1076.00	999.94	27.00	0.37	0.17
comp101967_c0	comp101967_c0_seq1	913.00	836.94	10.00	0.16	0.08
comp101968_c0	comp101968_c0_seq1	272.00	196.33	5.00	0.34	0.16
comp101969_c0	comp101969_c0_seq1	502.00	425.95	11.00	0.35	0.16
comp10196_c0	comp10196_c0_seq1	420.00	343.96	6.00	0.24	0.11
comp10196_c1	comp10196_c1_seq1	253.00	177.55	1.00	0.08	0.04
comp101970_c0	comp101970_c0_seq1	374.00	297.98	2.00	0.09	0.04
comp101972_c0	comp101972_c0_seq1	396.00	319.97	4.00	0.17	0.08
comp101973_c0	comp101973_c0_seq1	458.00	381.96	11.00	0.39	0.18
comp101975_c0	comp101975_c0_seq1	375.00	298.98	7.00	0.32	0.15
comp101976_c0	comp101976_c0_seq1	958.00	881.94	20.00	0.31	0.14
comp101978_c0	comp101978_c0_seq1	519.00	442.95	4.00	0.12	0.06
comp101979_c0	comp101979_c0_seq1	376.00	299.98	6.00	0.27	0.13
comp10197_c0	comp10197_c0_seq1	778.00	701.94	9.00	0.17	0.08
comp101980_c0	comp101980_c0_seq1	667.00	590.94	14.00	0.32	0.15
comp101981_c0	comp101981_c0_seq1	1153.00	1076.94	20.00	0.25	0.12
comp101982_c0	comp101982_c0_seq1	412.00	335.97	7.00	0.28	0.13
comp101984_c0	comp101984_c0_seq1	249.00	173.61	6.00	0.47	0.22
comp101985_c0	comp101985_c0_seq1	389.00	312.97	5.00	0.22	0.10
comp101986_c0	comp101986_c0_seq1	697.00	620.94	13.00	0.28	0.13
comp101987_c0	comp101987_c0_seq1	479.00	402.95	9.00	0.30	0.14
comp101988_c0	comp101988_c0_seq1	812.00	735.94	17.00	0.31	0.15
comp101989_c0	comp101989_c0_seq1	388.00	311.98	4.00	0.17	0.08
comp10198_c0	comp10198_c0_seq1	748.00	671.94	11.00	0.22	0.10
comp10198_c1	comp10198_c1_seq1	436.00	359.96	5.00	0.19	0.09
comp101990_c0	comp101990_c0_seq1	1107.00	1030.94	19.00	0.25	0.12
comp101991_c0	comp101991_c0_seq1	462.00	385.95	9.00	0.32	0.15
comp101992_c0	comp101992_c0_seq1	622.00	545.94	10.00	0.25	0.12
comp101993_c0	comp101993_c0_seq1	225.00	150.10	1.00	0.09	0.04
comp101994_c0	comp101994_c0_seq1	423.00	346.96	13.00	0.51	0.24
comp101995_c0	comp101995_c0_seq1	388.00	311.98	7.00	0.30	0.14
comp101996_c0	comp101996_c0_seq1	630.00	553.94	12.00	0.29	0.14
comp101997_c0	comp101997_c0_seq1,comp101997_c0_seq2	400.00	323.97	8.00	0.33	0.16
comp101998_c0	comp101998_c0_seq1	500.00	423.95	7.00	0.22	0.10
comp10199_c0	comp10199_c0_seq1	429.00	352.96	8.00	0.31	0.14
comp101_c0	comp101_c0_seq1	409.00	332.97	5.00	0.20	0.09
comp102000_c0	comp102000_c0_seq1	970.00	893.94	22.00	0.33	0.15
comp102001_c0	comp102001_c0_seq1	893.00	816.94	18.00	0.30	0.14
comp102002_c0	comp102002_c0_seq1	446.00	369.96	9.00	0.33	0.15
comp102003_c0	comp102003_c0_seq1	451.00	374.96	14.00	0.50	0.23
comp102004_c0	comp102004_c0_seq1	706.00	629.94	8.00	0.17	0.08
comp102006_c0	comp102006_c0_seq1	345.00	269.01	5.00	0.25	0.12
comp102007_c0	comp102007_c0_seq1	389.00	312.97	4.00	0.17	0.08
comp102008_c0	comp102008_c0_seq1	423.00	346.96	5.00	0.19	0.09
comp102009_c0	comp102009_c0_seq1	541.00	464.95	5.00	0.15	0.07
comp10200_c0	comp10200_c0_seq1	587.00	510.94	11.00	0.29	0.14
comp102010_c0	comp102010_c0_seq1	462.00	385.95	7.00	0.25	0.11
comp102012_c0	comp102012_c0_seq1	381.00	304.98	8.00	0.35	0.16
comp102014_c0	comp102014_c0_seq1	462.00	385.95	7.00	0.25	0.11
comp102017_c0	comp102017_c0_seq1	712.00	635.94	10.00	0.21	0.10
comp102018_c0	comp102018_c0_seq1	1025.00	948.94	13.00	0.19	0.09
comp102019_c0	comp102019_c0_seq1	678.00	601.94	13.00	0.29	0.14
comp10201_c0	comp10201_c0_seq1	420.00	343.96	6.00	0.24	0.11
comp102020_c0	comp102020_c0_seq1	372.00	295.98	7.00	0.32	0.15
comp102021_c0	comp102021_c0_seq1	742.00	665.94	10.00	0.20	0.09
comp102022_c0	comp102022_c0_seq1	241.00	165.75	6.00	0.49	0.23
comp102023_c0	comp102023_c0_seq1	334.00	258.02	3.00	0.16	0.07
comp102024_c0	comp102024_c0_seq1	252.00	176.57	3.00	0.23	0.11
comp102025_c0	comp102025_c0_seq1	570.00	493.95	10.00	0.27	0.13
comp102026_c0	comp102026_c0_seq1	297.00	221.14	4.00	0.24	0.11
comp102029_c0	comp102029_c0_seq1	927.00	850.94	23.00	0.37	0.17
comp10202_c0	comp10202_c0_seq1	1325.00	1248.94	21.00	0.23	0.11
[truncated: 250,023 more rows]
