# Supplementary material for: Draft De Novo Transcriptome of the Rat Kangaroo Potorous tridactylus as a Tool for Cell Biology
Source: PLoS One. 2015 Aug 7;10(8):e0134738. doi: 10.1371/journal.pone.0134738 (PMC4529305; doi:10.1371/journal.pone.0134738)
Supplement: S4 File — Trinotate annotation of translated open reading frames for all transcript isoforms in tab delimited format. Missing values are indicated with a dot (.). Columns: -component: Unigene unique ID. -trans_derived: Location of annotated open reading frame, as isoform:start-stop(strand). -prot_id: Unique ID of translated protein sequence. -TopBlastHit: Top BLASTP hit for annotated protein. Fields are backtick (`) delimited and are: GenBank ID, GenBank accession, HSP cooridinates relative to query and subject, %ID, E-value, gene names, and taxonomic lineage of the subject. -Pfam: hmmer-derived Pfam domain hits, backtick (`) delimited. Fields for each Pfam hit are caret (^) delimited and are: Pfam ID, Pfam name, Pfam description, domain location in protein, E-value. -eggnog: eggNOG hit. Fields are caret (^) delimited and are: eggNOG 3.0 ID, eggNOG description. -gene_ontology: GO annotations, backtick (`) delimited. Fields for each hit are caret (^) delimited and are: GO ID, GO aspect, GO term. -prot_seq: amino acid sequence of translated open reading frame. (BZ2) [file pone.0134738.s004.bz2]

Archive with 1 entries (1 files):
- pone.0134738.s004
